# Supplementary material for: (6S)-2-tert-Butyl-6-[(4S,5R)-3,4-dimethyl-5-phenyloxazolidin-2-yl]phenol
Source: Acta Crystallogr Sect E Struct Rep Online. 2010 Mar 24;66(Pt 4):o902–3. doi: 10.1107/S1600536810009190 (PMC2983802; doi:10.1107/S1600536810009190)
Supplement: Supplementary file 2 [file e-66-0o902-Isup2.hkl]

#
# h,k,l, Fc-squared, Fo-squared, sigma(Fo-squared) and status flag
#
data_I
_shelx_title ' 08mz348m in P 21'
_shelx_refln_list_code          4
_shelx_F_calc_maximum       77.30
_exptl_crystal_F_000       352.00
_reflns_d_resolution_high  0.7701
 
loop_
 _symmetry_equiv_pos_as_xyz
 'x, y, z'
 '-x, y+1/2, -z'
 
_cell_length_a     8.3288
_cell_length_b     9.8657
_cell_length_c    11.4325
_cell_angle_alpha  90.000
_cell_angle_beta   91.667
_cell_angle_gamma  90.000
 
_shelx_F_squared_multiplier     1.000
 
loop_
 _refln_index_h
 _refln_index_k
 _refln_index_l
 _refln_F_squared_calc
 _refln_F_squared_meas
 _refln_F_squared_sigma
 _refln_observed_status
   1   0   0     3099.47     2858.80     45.74 o
   2   0   0      392.56      371.44      3.17 o
   3   0   0      588.73      557.54      4.65 o
   4   0   0       17.75       15.26      0.52 o
   5   0   0       93.01       97.78      1.37 o
   6   0   0       31.68       34.06      0.87 o
   7   0   0       24.27       23.02      0.92 o
   8   0   0       70.79       72.00      2.07 o
   9   0   0        0.08        0.46      1.56 o
  10   0   0        6.12        7.04      0.97 o
   1   1   0     3946.73     3803.51     22.04 o
   2   1   0     3590.58     3524.91     19.20 o
   3   1   0      263.12      263.35      1.90 o
   4   1   0       49.29       50.97      0.62 o
   5   1   0       90.13       85.34      0.90 o
   6   1   0       12.84       13.37      0.43 o
   7   1   0      423.90      419.00      3.37 o
   8   1   0      134.17      130.70      1.95 o
   9   1   0        4.28        3.49      0.59 o
  10   1   0        3.96        4.48      0.76 o
   0   2   0       41.44       40.09      0.72 o
   1   2   0     1849.35     1883.71     10.36 o
   2   2   0     2658.27     2703.53     16.14 o
   3   2   0      101.54       99.14      1.00 o
   4   2   0      787.34      858.40      6.30 o
   5   2   0      109.51       98.12      0.97 o
   6   2   0       63.67       60.33      0.98 o
   7   2   0       47.59       47.56      0.96 o
   8   2   0        0.67        0.26      0.53 o
   9   2   0       75.85       74.72      1.87 o
  10   2   0       21.12       25.05      1.25 o
   1   3   0     1697.98     1730.04     11.69 o
   2   3   0     1683.35     1720.64      9.48 o
   3   3   0     2149.42     2327.53     24.04 o
   4   3   0      277.82      288.91      2.31 o
   5   3   0      199.21      199.61      2.09 o
   6   3   0        4.04        3.92      0.38 o
   7   3   0        4.83        3.11      0.42 o
   8   3   0       34.42       37.40      1.40 o
   9   3   0        3.57        2.61      0.88 o
  10   3   0       11.85       12.65      1.02 o
   0   4   0      277.57      275.45      2.65 o
   1   4   0      178.00      196.96      1.46 o
   2   4   0      286.13      281.86      1.94 o
   3   4   0      324.11      337.84      2.27 o
   4   4   0      167.10      171.62      1.64 o
   5   4   0      365.15      393.28      3.48 o
   6   4   0       78.57       83.35      1.21 o
   7   4   0      347.14      331.74      3.38 o
   8   4   0       42.89       37.44      1.13 o
   9   4   0       29.00       28.83      1.06 o
  10   4   0        4.24        4.03      0.76 o
   1   5   0       38.65       40.28      0.60 o
   2   5   0       63.45       72.47      0.82 o
   3   5   0        2.23        3.32      0.23 o
   4   5   0       74.40       71.15      1.01 o
   5   5   0      236.78      249.00      2.29 o
   6   5   0      242.28      208.58      2.46 o
   7   5   0       12.40       14.46      0.77 o
   8   5   0      136.53      129.79      2.06 o
   9   5   0        7.10        6.27      0.76 o
   0   6   0      184.58      182.23      2.17 o
   1   6   0       51.07       50.74      0.73 o
   2   6   0       41.13       43.29      0.68 o
   3   6   0       17.68       18.34      0.48 o
   4   6   0        4.07        2.27      0.34 o
   5   6   0       37.96       36.49      0.98 o
   6   6   0       59.55       50.49      1.41 o
   7   6   0      176.11      159.57      2.26 o
   8   6   0      112.59      110.65      2.78 o
   9   6   0       29.87       35.36      1.58 o
   1   7   0        5.94        7.09      0.34 o
   2   7   0       72.78       77.23      0.98 o
   3   7   0       15.86       14.42      0.47 o
   4   7   0       44.68       39.65      0.87 o
   5   7   0       20.97       21.38      0.86 o
   6   7   0       31.92       32.71      1.23 o
   7   7   0       43.71       39.65      1.20 o
   8   7   0       51.50       47.18      1.43 o
   9   7   0       22.66       23.34      1.09 o
   0   8   0       72.60       70.71      1.40 o
   1   8   0       32.40       29.76      0.73 o
   2   8   0      133.78      128.75      1.38 o
   3   8   0      128.17      122.83      1.53 o
   4   8   0       94.70       91.25      1.58 o
   5   8   0       43.56       44.11      1.18 o
   6   8   0       18.61       18.96      0.89 o
   7   8   0       36.78       37.10      1.21 o
   8   8   0       50.71       52.88      1.50 o
   1   9   0       53.11       51.32      0.99 o
   2   9   0      183.54      171.96      1.94 o
   3   9   0       50.29       49.61      1.18 o
   4   9   0       38.36       38.07      1.23 o
   5   9   0       32.73       28.59      2.23 o
   6   9   0      101.97      108.81      2.32 o
   7   9   0        0.47        0.40      0.53 o
   0  10   0       52.61       52.91      1.64 o
   1  10   0       21.48       20.50      0.66 o
   2  10   0       24.94       24.20      0.87 o
   3  10   0       35.12       37.00      1.09 o
   4  10   0        2.69        2.37      0.52 o
   5  10   0       27.51       27.66      1.46 o
   6  10   0      109.65      113.14      2.73 o
   1  11   0       14.55       16.15      0.76 o
   2  11   0       36.90       37.23      1.28 o
   3  11   0       10.81       10.89      0.83 o
   4  11   0       26.89       27.44      1.43 o
   5  11   0      113.17      115.21      2.92 o
   0  12   0       52.59       59.96      2.80 o
   1  12   0        4.08        3.75      1.13 o
   2  12   0       23.10       26.59      1.96 o
   3  12   0       66.24       68.42      3.09 o
 -10   0   1        0.22       -1.15      1.15 o
  -9   0   1        4.36        3.98      0.77 o
  -8   0   1      231.85      228.92      9.66 o
  -7   0   1       41.14       37.75      1.13 o
  -6   0   1      957.63      975.76      8.27 o
  -5   0   1       21.02       22.34      0.69 o
  -4   0   1       43.51       40.87      0.95 o
  -3   0   1      115.94      111.91      1.29 o
  -2   0   1     1974.68     1891.82     14.54 o
  -1   0   1     3925.55     3610.23     29.16 o
   0   0   1      286.13      267.18      2.60 o
   1   0   1       38.97       33.59      0.46 o
   2   0   1       24.44       19.20      0.44 o
   3   0   1       61.56       52.76      1.03 o
   4   0   1      109.83      107.31      1.80 o
   5   0   1        8.37        5.65      0.39 o
   6   0   1      176.35      190.71      2.26 o
   7   0   1      133.10      123.94      2.53 o
   8   0   1       11.25       13.55      1.11 o
   9   0   1        3.56        2.33      0.86 o
  10   0   1        9.21        8.88      1.07 o
 -10   1   1       42.30       43.76      1.51 o
  -9   1   1        4.42        4.52      0.80 o
  -8   1   1      113.45      116.86      1.62 o
  -7   1   1      273.11      270.72      2.47 o
  -6   1   1       15.97       15.67      0.60 o
  -5   1   1       30.16       29.72      0.54 o
  -4   1   1      294.53      309.15      2.08 o
  -3   1   1       92.79       92.51      0.81 o
  -2   1   1     2329.87     2310.65     15.18 o
  -1   1   1      317.80      306.59      2.75 o
   0   1   1      276.13      276.26      2.31 o
   1   1   1     5975.23     5686.73     34.28 o
   2   1   1      878.75      861.24      6.68 o
   3   1   1     1369.15     1368.14     10.14 o
   4   1   1      811.19      805.62      4.72 o
   5   1   1      280.41      294.32      2.30 o
   6   1   1      180.07      172.69      1.49 o
   7   1   1       69.83       72.68      1.14 o
   8   1   1       32.52       32.34      1.07 o
   9   1   1      132.16      133.73      3.37 o
  10   1   1        2.79        1.57      0.66 o
 -10   2   1       70.28       73.95      2.64 o
  -9   2   1       37.34       36.16      1.40 o
  -8   2   1       98.57      102.95      1.68 o
  -7   2   1      108.99      107.29      1.41 o
  -6   2   1       73.62       74.58      1.08 o
  -5   2   1      254.20      267.23      1.97 o
  -4   2   1      576.81      581.46      3.56 o
  -3   2   1       77.56       74.41      0.72 o
  -2   2   1      347.55      336.83      2.09 o
  -1   2   1     3853.08     3844.70     23.18 o
   0   2   1      705.26      731.92      6.17 o
   1   2   1     1805.70     1859.35     10.15 o
   2   2   1     4177.40     4185.55     24.92 o
   3   2   1       68.51       69.43      0.88 o
   4   2   1      277.79      296.03      2.31 o
   5   2   1       55.50       56.93      0.88 o
   6   2   1       21.76       22.16      0.77 o
   7   2   1       44.86       46.46      1.04 o
   8   2   1      427.11      426.78      5.82 o
   9   2   1      174.54      177.27      4.71 o
  10   2   1       13.12       12.82      1.01 o
 -10   3   1       13.34       15.21      1.07 o
  -9   3   1       61.77       62.73      2.27 o
  -8   3   1       26.77       27.90      0.97 o
  -7   3   1       53.95       51.88      1.18 o
  -6   3   1       16.70       16.46      0.59 o
  -5   3   1        2.29        2.84      0.29 o
  -4   3   1      267.03      276.21      1.95 o
  -3   3   1     1848.50     1954.90     11.06 o
  -2   3   1      421.97      414.64      2.58 o
  -1   3   1      408.98      405.27      2.73 o
   0   3   1      527.82      523.70      3.41 o
   1   3   1      375.23      386.48      2.39 o
   2   3   1       15.73       20.20      0.45 o
   3   3   1      720.91      741.64      5.26 o
   4   3   1      164.43      167.90      1.89 o
   5   3   1       91.55       82.28      1.10 o
   6   3   1      104.77      102.09      1.51 o
   7   3   1       59.63       58.23      1.08 o
   8   3   1       11.61       11.24      0.61 o
   9   3   1       22.32       23.39      1.17 o
  10   3   1       40.34       40.89      1.54 o
 -10   4   1        8.98       10.81      0.97 o
  -9   4   1        2.99        2.03      0.55 o
  -8   4   1       35.61       35.04      1.21 o
  -7   4   1       75.46       79.40      1.47 o
  -6   4   1       45.49       47.64      1.10 o
  -5   4   1      218.14      240.66      2.14 o
  -4   4   1      161.05      163.88      1.58 o
  -3   4   1       32.99       30.78      0.54 o
  -2   4   1      314.16      335.14      2.23 o
  -1   4   1       67.05       75.69      0.78 o
   0   4   1       91.47      103.92      0.93 o
   1   4   1      949.68      994.90      5.70 o
   2   4   1        3.52        4.05      0.31 o
   3   4   1      706.95      733.28      5.83 o
   4   4   1      198.64      203.29      1.97 o
   5   4   1      298.70      311.32      2.63 o
   6   4   1      277.49      265.07      2.46 o
   7   4   1      243.26      222.28      2.29 o
   8   4   1       53.90       52.05      1.50 o
   9   4   1       41.24       42.23      1.25 o
  10   4   1       18.95       19.44      1.27 o
  -9   5   1       29.11       31.65      1.13 o
  -8   5   1        9.28        7.27      0.77 o
  -7   5   1       57.04       48.98      1.23 o
  -6   5   1       82.80       71.90      1.37 o
  -5   5   1      430.91      435.96      3.92 o
  -4   5   1      276.76      292.97      2.34 o
  -3   5   1       44.02       43.76      0.73 o
  -2   5   1       15.84       13.04      0.38 o
  -1   5   1      226.67      257.89      1.96 o
   0   5   1      467.41      506.60      3.21 o
   1   5   1       81.57       76.43      0.84 o
   2   5   1      176.67      189.73      1.53 o
   3   5   1       35.33       38.89      0.73 o
   4   5   1       99.53      100.02      1.24 o
   5   5   1       76.61       89.57      1.25 o
   6   5   1      146.83      155.92      2.13 o
   7   5   1        5.35        4.35      0.67 o
   8   5   1       68.62       67.17      1.48 o
   9   5   1       31.15       30.41      1.22 o
  -9   6   1       28.04       27.28      1.09 o
  -8   6   1       61.84       56.74      1.41 o
  -7   6   1      245.32      227.83      3.37 o
  -6   6   1       41.61       38.97      1.09 o
  -5   6   1        4.82        6.05      0.55 o
  -4   6   1       87.48       96.06      1.15 o
  -3   6   1       91.48       96.25      1.05 o
  -2   6   1       27.76       25.61      0.54 o
  -1   6   1      251.73      256.49      2.15 o
   0   6   1       48.17       56.23      0.76 o
   1   6   1      471.97      490.00      3.23 o
   2   6   1       42.12       43.52      0.68 o
   3   6   1      122.97      130.09      1.25 o
   4   6   1      105.27       97.75      1.29 o
   5   6   1        9.28        8.77      0.50 o
   6   6   1       18.98       20.01      1.09 o
   7   6   1       21.74       23.16      1.09 o
   8   6   1       58.20       56.40      1.86 o
   9   6   1       88.01      100.16      2.70 o
  -9   7   1       38.82       46.98      1.43 o
  -8   7   1        2.50        3.20      0.60 o
  -7   7   1       40.84       40.40      1.43 o
  -6   7   1       57.80       57.12      1.33 o
  -5   7   1       89.02       83.38      1.52 o
  -4   7   1      229.78      229.21      3.18 o
  -3   7   1        8.63        9.06      0.49 o
  -2   7   1        2.98        4.50      0.31 o
  -1   7   1       51.45       47.93      0.84 o
   0   7   1      133.18      139.88      1.36 o
   1   7   1       33.51       33.99      0.65 o
   2   7   1      132.07      128.38      1.31 o
   3   7   1      194.95      194.62      1.96 o
   4   7   1       41.29       36.69      0.85 o
   5   7   1       34.10       30.15      1.24 o
   6   7   1       60.60       58.49      1.46 o
   7   7   1        7.68        8.17      0.81 o
   8   7   1       52.89       47.97      1.38 o
   9   7   1       12.25       13.72      1.10 o
  -8   8   1        7.44        7.01      0.98 o
  -7   8   1       19.00       19.78      0.94 o
  -6   8   1       72.82       72.41      1.61 o
  -5   8   1      166.22      158.58      2.23 o
  -4   8   1        3.06        3.91      0.57 o
  -3   8   1      107.63      103.97      1.39 o
  -2   8   1      158.04      149.24      1.51 o
  -1   8   1      208.28      206.41      1.85 o
   0   8   1       67.84       65.44      1.02 o
   1   8   1       20.39       20.59      0.77 o
   2   8   1       39.37       40.34      0.91 o
   3   8   1      459.57      442.09      3.60 o
   4   8   1       40.12       37.06      0.90 o
   5   8   1       15.19       14.18      0.75 o
   6   8   1        5.39        5.64      0.64 o
   7   8   1        9.39       10.50      1.18 o
   8   8   1        4.27        6.30      1.34 o
  -7   9   1        2.23        2.88      0.54 o
  -6   9   1       49.61       53.17      2.08 o
  -5   9   1       83.29       79.64      1.60 o
  -4   9   1       39.87       41.33      1.14 o
  -3   9   1       86.98       86.33      1.76 o
  -2   9   1      360.55      351.69      3.08 o
  -1   9   1      113.67      112.59      1.35 o
   0   9   1       29.74       29.35      0.72 o
   1   9   1       64.61       63.90      1.00 o
   2   9   1        3.18        3.35      0.34 o
   3   9   1        1.47        1.51      0.45 o
   4   9   1       40.45       39.46      1.33 o
   5   9   1       52.44       48.35      1.54 o
   6   9   1       50.79       53.88      1.68 o
   7   9   1       14.01       14.22      1.06 o
  -6  10   1       10.39       13.86      0.87 o
  -5  10   1       21.41       21.67      0.95 o
  -4  10   1       61.79       64.75      1.88 o
  -3  10   1       19.69       20.16      0.97 o
  -2  10   1       77.07       77.78      1.42 o
  -1  10   1       36.81       37.23      1.02 o
   0  10   1      173.05      163.57      2.19 o
   1  10   1       18.79       16.44      0.94 o
   2  10   1       63.09       63.64      1.34 o
   3  10   1       18.90       19.04      1.11 o
   4  10   1       10.86        9.65      0.81 o
   5  10   1      127.56      131.27      2.57 o
   6  10   1        7.49        9.52      1.00 o
  -5  11   1       37.43       44.06      1.91 o
  -4  11   1       54.12       58.07      2.12 o
  -3  11   1       21.87       23.41      1.14 o
  -2  11   1       25.18       24.19      1.33 o
  -1  11   1       17.06       17.51      1.19 o
   0  11   1       14.64       13.94      0.86 o
   1  11   1       29.85       29.45      1.15 o
   2  11   1      107.97      112.07      2.21 o
   3  11   1       16.70       18.16      0.99 o
   4  11   1       10.10       11.39      0.88 o
   5  11   1       13.73       14.65      1.06 o
  -3  12   1       23.41       27.99      1.87 o
  -2  12   1       16.66       16.18      1.80 o
  -1  12   1        0.09       -0.15      0.64 o
   0  12   1        2.61        2.39      1.25 o
   1  12   1       26.77       29.65      2.16 o
   2  12   1       91.08       88.82      2.03 o
   3  12   1       20.84       21.13      1.08 o
 -10   0   2        0.15        1.83      1.37 o
  -9   0   2        9.83       10.01      1.63 o
  -8   0   2       18.52       17.70      1.14 o
  -7   0   2     1265.45     1268.66     10.69 o
  -6   0   2      450.63      442.50      4.79 o
  -5   0   2       27.43       29.20      0.78 o
  -4   0   2       13.50       14.03      0.69 o
  -3   0   2      210.62      197.92      1.99 o
  -2   0   2     1291.68     1258.84      9.83 o
  -1   0   2        3.80        4.64      0.29 o
   0   0   2     1338.10     1276.65      9.92 o
   1   0   2      860.67      855.56      9.22 o
   2   0   2      613.46      617.78      5.04 o
   3   0   2      150.24      142.43      1.56 o
   4   0   2       24.84       24.13      0.64 o
   5   0   2        4.60        5.22      0.57 o
   6   0   2       18.39       16.75      0.65 o
   7   0   2      148.71      151.59      2.84 o
   8   0   2       21.72       22.89      1.33 o
   9   0   2        0.70        0.88      0.81 o
  10   0   2        6.61        7.28      1.05 o
 -10   1   2        1.26        0.51      0.92 o
  -9   1   2        9.09        9.27      1.11 o
  -8   1   2       60.41       61.36      1.28 o
  -7   1   2       51.84       50.04      0.85 o
  -6   1   2      150.81      142.98      1.37 o
  -5   1   2      222.59      224.79      1.74 o
  -4   1   2       91.26       87.68      0.88 o
  -3   1   2      301.37      297.91      1.95 o
  -2   1   2      426.79      399.50      2.42 o
  -1   1   2      692.13      669.35      4.14 o
   0   1   2     4812.71     4676.56     28.08 o
   1   1   2     2986.63     2940.28     19.13 o
   2   1   2      296.51      303.02      2.08 o
   3   1   2       94.64       92.10      0.83 o
   4   1   2      305.70      308.90      2.33 o
   5   1   2      245.84      242.13      1.81 o
   6   1   2      101.16      105.02      1.52 o
   7   1   2       13.87       13.43      0.59 o
   8   1   2      104.04      102.65      2.34 o
   9   1   2        5.39        4.82      0.66 o
  10   1   2       12.07       13.42      1.27 o
 -10   2   2       33.49       35.65      1.38 o
  -9   2   2       33.94       34.90      1.33 o
  -8   2   2      138.50      140.28      2.48 o
  -7   2   2        8.57        7.58      0.48 o
  -6   2   2        9.63        9.65      0.48 o
  -5   2   2      214.59      226.22      2.33 o
  -4   2   2     1076.35     1089.89      6.28 o
  -3   2   2      315.60      360.85      2.57 o
  -2   2   2      127.85      132.72      1.18 o
  -1   2   2      197.22      202.58      1.50 o
   0   2   2      840.42      856.21      8.48 o
   1   2   2      877.62      879.83      5.47 o
   2   2   2      652.42      668.65      4.89 o
   3   2   2     1011.99     1096.40      6.91 o
   4   2   2      134.00      143.15      1.40 o
   5   2   2      263.26      269.95      2.29 o
   6   2   2       92.90       86.86      1.20 o
   7   2   2       13.26       10.16      0.66 o
   8   2   2       21.59       24.09      0.98 o
   9   2   2       32.21       34.43      1.18 o
  10   2   2       38.71       39.12      1.51 o
 -10   3   2       24.72       31.85      1.92 o
  -9   3   2       46.85       50.50      2.60 o
  -8   3   2        0.14       -0.37      0.54 o
  -7   3   2       10.83       10.54      0.65 o
  -6   3   2       67.90       65.48      1.22 o
  -5   3   2      100.65      111.99      1.11 o
  -4   3   2      322.18      353.55      2.39 o
  -3   3   2     1639.07     1786.29     10.83 o
  -2   3   2      171.06      184.76      1.62 o
  -1   3   2       30.36       30.28      0.41 o
   0   3   2      164.83      164.29      1.35 o
   1   3   2      597.39      593.52      3.51 o
   2   3   2       68.40       65.24      0.65 o
   3   3   2      132.59      152.97      1.42 o
   4   3   2      568.47      617.25      4.30 o
   5   3   2      228.89      237.97      2.14 o
   6   3   2        8.07        6.32      0.45 o
   7   3   2      129.40      128.03      2.02 o
   8   3   2       54.92       51.04      1.34 o
   9   3   2       15.25       17.31      0.91 o
  10   3   2       25.35       28.27      1.55 o
 -10   4   2        1.24        1.75      0.65 o
  -9   4   2        5.04        5.58      0.78 o
  -8   4   2       16.57       18.05      0.85 o
  -7   4   2      146.50      136.60      1.97 o
  -6   4   2       65.03       62.91      1.26 o
  -5   4   2      214.34      217.24      2.34 o
  -4   4   2      104.23       96.15      1.34 o
  -3   4   2      359.66      382.22      3.61 o
  -2   4   2      151.25      168.44      1.31 o
  -1   4   2      606.04      656.62      3.93 o
   0   4   2      592.33      618.90      3.72 o
   1   4   2      169.96      183.99      1.38 o
   2   4   2       97.97      125.93      1.08 o
   3   4   2      102.94      103.80      1.25 o
   4   4   2       34.27       42.19      0.78 o
   5   4   2        4.33        5.45      0.48 o
   6   4   2       49.46       45.23      1.28 o
   7   4   2       13.83       11.26      0.67 o
   8   4   2        3.56        4.25      0.51 o
   9   4   2       10.70       10.02      0.94 o
  10   4   2       45.81       45.73      1.67 o
  -9   5   2       44.92       45.77      1.31 o
  -8   5   2       56.49       56.85      1.37 o
  -7   5   2       98.65      102.85      1.74 o
  -6   5   2        3.79        2.83      0.49 o
  -5   5   2      422.18      423.16      3.86 o
  -4   5   2      104.25      107.88      1.27 o
  -3   5   2       45.65       48.46      0.66 o
  -2   5   2      227.60      239.11      1.79 o
  -1   5   2       86.99       87.58      0.90 o
   0   5   2       62.19       59.47      0.77 o
   1   5   2       17.21       18.05      0.43 o
   2   5   2      245.94      267.73      2.11 o
   3   5   2        3.32        3.74      0.22 o
   4   5   2        3.42        3.98      0.35 o
   5   5   2      101.36       92.61      1.28 o
   6   5   2       63.17       60.59      1.12 o
   7   5   2       92.59       97.93      1.48 o
   8   5   2        8.53        6.95      0.80 o
   9   5   2       18.66       18.41      0.95 o
  -9   6   2       17.61       16.61      0.92 o
  -8   6   2        0.90        2.16      0.53 o
  -7   6   2       57.03       52.07      1.31 o
  -6   6   2       46.63       50.97      1.23 o
  -5   6   2      103.61      102.37      1.63 o
  -4   6   2       27.85       31.23      0.73 o
  -3   6   2       77.92       70.03      0.87 o
  -2   6   2      261.04      259.13      1.99 o
  -1   6   2       88.32       91.67      1.04 o
   0   6   2       39.51       39.48      0.63 o
   1   6   2       40.13       38.65      0.63 o
   2   6   2       11.64       11.80      0.42 o
   3   6   2      335.73      317.85      2.32 o
   4   6   2      258.62      250.71      2.32 o
   5   6   2       22.17       22.44      0.72 o
   6   6   2       90.86       81.51      1.31 o
   7   6   2        2.58        1.76      0.53 o
   8   6   2       39.90       37.54      1.44 o
   9   6   2       23.84       23.72      1.28 o
  -8   7   2        6.60        7.05      0.70 o
  -7   7   2       10.16        9.04      0.72 o
  -6   7   2       72.88       69.11      1.46 o
  -5   7   2       70.46       73.23      1.50 o
  -4   7   2       31.01       31.78      0.96 o
  -3   7   2      458.54      440.60      3.46 o
  -2   7   2       63.58       64.46      0.89 o
  -1   7   2       17.80       20.72      0.53 o
   0   7   2       33.09       32.55      0.62 o
   1   7   2       38.18       40.16      0.69 o
   2   7   2      252.13      240.38      2.13 o
   3   7   2      342.85      335.81      2.86 o
   4   7   2      424.90      390.79      3.27 o
   5   7   2       54.03       56.50      1.09 o
   6   7   2        0.66        0.27      0.45 o
   7   7   2       10.11       11.11      0.97 o
   8   7   2       11.28       11.33      1.27 o
  -8   8   2       40.48       40.77      1.30 o
  -7   8   2       48.53       51.07      1.37 o
  -6   8   2       36.92       36.19      1.83 o
  -5   8   2      140.86      141.30      2.09 o
  -4   8   2      144.09      137.06      1.98 o
  -3   8   2       24.88       23.54      0.93 o
  -2   8   2       35.46       37.39      0.85 o
  -1   8   2       50.94       48.95      0.93 o
   0   8   2        4.85        5.64      0.39 o
   1   8   2       68.36       70.36      0.98 o
   2   8   2      304.62      288.80      2.54 o
   3   8   2       10.73        8.45      0.52 o
   4   8   2        3.05        4.75      0.55 o
   5   8   2       69.50       67.34      1.78 o
   6   8   2       32.33       33.44      1.37 o
   7   8   2        5.04        5.37      0.86 o
   8   8   2       29.00       26.66      1.65 o
  -7   9   2       31.15       28.46      1.10 o
  -6   9   2        2.79        2.44      0.56 o
  -5   9   2       44.97       43.99      1.22 o
  -4   9   2        6.44        6.94      0.60 o
  -3   9   2       23.63       23.20      0.94 o
  -2   9   2       15.33       15.14      0.62 o
  -1   9   2        9.56        8.55      0.55 o
   0   9   2       12.67       11.59      0.55 o
   1   9   2      152.02      148.52      1.77 o
   2   9   2      105.35      103.21      1.69 o
   3   9   2      182.63      168.95      2.27 o
   4   9   2       33.94       32.05      1.04 o
   5   9   2       55.32       53.91      1.64 o
   6   9   2       72.25       79.08      2.02 o
   7   9   2       47.90       54.23      1.78 o
  -6  10   2       86.39       86.63      2.57 o
  -5  10   2       37.16       39.33      1.21 o
  -4  10   2      144.47      141.06      2.62 o
  -3  10   2       15.73       16.19      0.94 o
  -2  10   2        2.49        1.21      0.53 o
  -1  10   2      248.98      242.47      3.22 o
   0  10   2       56.81       56.07      1.12 o
   1  10   2      158.33      159.56      1.93 o
   2  10   2       49.85       52.28      1.26 o
   3  10   2      101.99      100.20      1.75 o
   4  10   2       13.27       12.30      0.88 o
   5  10   2       25.20       30.97      1.32 o
   6  10   2       89.74       94.88      2.74 o
  -5  11   2       25.08       23.45      1.21 o
  -4  11   2       24.92       26.81      1.94 o
  -3  11   2       23.71       23.55      1.15 o
  -2  11   2       94.21       94.11      2.46 o
  -1  11   2      117.96      118.18      1.95 o
   0  11   2       63.16       61.82      1.40 o
   1  11   2       50.93       51.26      1.45 o
   2  11   2       73.32       71.82      1.55 o
   3  11   2       50.09       50.64      1.57 o
   4  11   2        2.02        1.55      0.41 o
   5  11   2       19.01       19.86      1.05 o
  -3  12   2        0.85        0.60      0.68 o
  -2  12   2        9.22        8.87      1.06 o
  -1  12   2        7.98        9.29      0.72 o
   0  12   2       14.16       15.18      0.97 o
   1  12   2       72.09       70.96      1.85 o
   2  12   2       16.27       16.96      0.99 o
   3  12   2       19.63       20.03      1.05 o
 -10   0   3      111.44      105.19      4.19 o
  -9   0   3       47.16       49.15      2.84 o
  -8   0   3       13.09       13.83      1.46 o
  -7   0   3       23.81       25.87      1.46 o
  -6   0   3      205.48      198.15      2.41 o
  -5   0   3       64.40       53.77      1.05 o
  -4   0   3       38.39       37.40      0.80 o
  -3   0   3       49.51       53.71      0.88 o
  -2   0   3       70.60       69.54      0.95 o
  -1   0   3      230.68      214.08      2.00 o
   0   0   3      419.18      401.08      3.87 o
   1   0   3      737.92      715.56      5.77 o
   2   0   3      242.32      223.23      3.39 o
   3   0   3       51.30       42.02      0.79 o
   4   0   3      319.94      317.96      3.08 o
   5   0   3      250.65      284.18      2.95 o
   6   0   3        7.50        7.91      0.54 o
   7   0   3       53.95       51.46      1.68 o
   8   0   3       27.60       26.68      1.62 o
   9   0   3        3.56        3.31      1.43 o
  10   0   3        2.36        3.60      0.96 o
 -10   1   3       53.32       50.44      2.14 o
  -9   1   3        1.63        1.18      0.88 o
  -8   1   3       77.14       76.06      1.41 o
  -7   1   3      456.19      447.53      4.60 o
  -6   1   3      362.15      346.67      2.54 o
  -5   1   3      171.16      169.32      1.62 o
  -4   1   3     1163.88     1208.96      7.45 o
  -3   1   3      457.76      493.81      3.04 o
  -2   1   3      319.03      310.05      2.20 o
  -1   1   3      265.83      254.08      1.77 o
   0   1   3      716.15      694.22      5.59 o
   1   1   3      219.00      214.44      1.42 o
   2   1   3      936.03      920.49      5.22 o
   3   1   3       51.55       50.05      0.68 o
   4   1   3       27.64       32.08      0.53 o
   5   1   3       74.01       74.58      0.95 o
   6   1   3       72.76       78.96      1.13 o
   7   1   3       89.94       88.90      1.53 o
   8   1   3       10.72       10.04      0.72 o
   9   1   3        2.98        1.86      0.58 o
  10   1   3        3.50        3.20      0.71 o
 -10   2   3        8.75        7.75      1.23 o
  -9   2   3        1.06        1.81      0.47 o
  -8   2   3       27.36       26.05      1.56 o
  -7   2   3       87.39       90.66      2.13 o
  -6   2   3      199.26      193.40      1.68 o
  -5   2   3      176.37      182.61      1.53 o
  -4   2   3       38.07       46.75      0.62 o
  -3   2   3      550.28      581.16      3.90 o
  -2   2   3      446.74      477.46      3.59 o
  -1   2   3      237.93      218.11      1.80 o
   0   2   3      744.18      775.53      5.58 o
   1   2   3     1726.78     1776.56     14.60 o
   2   2   3      879.89      928.46      5.30 o
   3   2   3      161.94      172.65      1.52 o
   4   2   3      123.05      130.28      1.35 o
   5   2   3       61.98       63.74      0.97 o
   6   2   3        5.33        5.76      0.42 o
   7   2   3       18.29       15.44      0.64 o
   8   2   3       75.73       75.59      1.92 o
   9   2   3       21.82       22.98      1.07 o
  10   2   3       50.95       53.29      1.76 o
 -10   3   3       62.42       65.11      2.37 o
  -9   3   3      141.27      152.00      2.26 o
  -8   3   3        9.19        9.29      0.66 o
  -7   3   3       15.54       17.19      0.81 o
  -6   3   3      270.01      256.95      2.70 o
  -5   3   3       93.82       93.98      1.18 o
  -4   3   3      161.79      159.63      1.54 o
  -3   3   3       76.99       78.18      1.14 o
  -2   3   3      183.10      202.70      1.84 o
  -1   3   3       20.69       20.28      0.63 o
   0   3   3     1652.24     1735.97     10.55 o
   1   3   3      328.82      338.20      2.45 o
   2   3   3      634.49      680.47      4.40 o
   3   3   3       35.76       38.49      0.71 o
   4   3   3      144.20      154.30      2.37 o
   5   3   3        8.98        9.84      0.52 o
   6   3   3       29.89       29.03      0.78 o
   7   3   3       35.40       32.50      0.88 o
   8   3   3       60.33       58.86      1.66 o
   9   3   3      276.14      279.05      6.11 o
  10   3   3       21.48       22.34      1.26 o
 -10   4   3       28.11       30.55      1.30 o
  -9   4   3       36.53       39.38      1.20 o
  -8   4   3      105.82       99.21      1.85 o
  -7   4   3       79.04       82.76      1.52 o
  -6   4   3      233.89      229.34      2.57 o
  -5   4   3       18.34       19.28      0.60 o
  -4   4   3       99.43      100.59      1.20 o
  -3   4   3       21.35       23.55      0.57 o
  -2   4   3      353.62      363.50      2.70 o
  -1   4   3        7.19        7.05      0.27 o
   0   4   3      750.87      841.88      4.93 o
   1   4   3      568.40      571.39      3.91 o
   2   4   3      158.06      171.96      1.35 o
   3   4   3       39.36       41.52      0.72 o
   4   4   3        9.45       12.64      0.49 o
   5   4   3       39.88       38.35      1.01 o
   6   4   3       31.53       27.68      0.80 o
   7   4   3       24.89       24.14      0.81 o
   8   4   3       83.10       81.01      1.43 o
   9   4   3       64.86       67.24      1.90 o
  -9   5   3        8.59        6.79      0.79 o
  -8   5   3        2.63        2.41      0.52 o
  -7   5   3       58.95       50.81      1.24 o
  -6   5   3       51.56       49.45      1.18 o
  -5   5   3      147.21      150.87      1.66 o
  -4   5   3      129.70      126.30      1.70 o
  -3   5   3      113.90      129.41      1.39 o
  -2   5   3      342.18      352.10      2.72 o
  -1   5   3      115.00      115.59      1.07 o
   0   5   3      319.80      329.14      2.27 o
   1   5   3      394.69      396.01      2.63 o
   2   5   3       31.35       27.41      0.50 o
   3   5   3       71.28       66.93      0.79 o
   4   5   3      161.40      157.62      1.66 o
   5   5   3       38.29       35.56      0.83 o
   6   5   3      120.54      129.90      1.66 o
   7   5   3       23.78       22.74      0.81 o
   8   5   3        5.21        5.18      0.56 o
   9   5   3       58.67       57.99      1.78 o
  -9   6   3        0.56        0.66      0.41 o
  -8   6   3       34.75       37.38      1.17 o
  -7   6   3        2.68        2.04      0.51 o
  -6   6   3       29.49       24.54      0.96 o
  -5   6   3       79.72       69.76      1.35 o
  -4   6   3      250.85      253.94      2.33 o
  -3   6   3      112.48      111.13      1.35 o
  -2   6   3      162.47      161.89      1.43 o
  -1   6   3       31.60       32.63      0.57 o
   0   6   3       63.03       64.55      0.81 o
   1   6   3      438.60      453.77      3.04 o
   2   6   3      326.65      320.46      2.33 o
   3   6   3      374.24      355.66      3.37 o
   4   6   3      242.68      243.72      2.44 o
   5   6   3      132.32      130.17      1.63 o
   6   6   3       22.13       21.08      0.82 o
   7   6   3       51.30       46.23      1.26 o
   8   6   3       43.69       44.92      1.90 o
   9   6   3       12.97       14.35      1.49 o
  -8   7   3        1.34        2.06      0.47 o
  -7   7   3       62.35       63.74      1.48 o
  -6   7   3       11.57        8.00      0.74 o
  -5   7   3      221.94      197.28      2.86 o
  -4   7   3      118.96      121.14      1.60 o
  -3   7   3      137.84      131.15      1.56 o
  -2   7   3       59.14       59.98      0.99 o
  -1   7   3      157.62      150.48      1.72 o
   0   7   3       43.87       43.83      0.71 o
   1   7   3       31.16       35.15      0.93 o
   2   7   3       31.26       26.98      0.60 o
   3   7   3      567.78      551.93      4.81 o
   4   7   3      142.56      130.94      1.91 o
   5   7   3      118.72      112.41      1.82 o
   6   7   3       27.72       24.92      1.40 o
   7   7   3        0.51       -0.36      0.64 o
   8   7   3       18.64       19.26      1.18 o
  -8   8   3       10.72       12.99      0.86 o
  -7   8   3       26.96       26.01      1.14 o
  -6   8   3        5.23        4.25      0.57 o
  -5   8   3       42.48       44.63      1.19 o
  -4   8   3      334.06      325.42      3.39 o
  -3   8   3      141.18      134.00      2.01 o
  -2   8   3        5.66        5.66      0.44 o
  -1   8   3      165.70      160.84      2.51 o
   0   8   3       76.68       78.23      1.18 o
   1   8   3       23.36       21.32      0.65 o
   2   8   3       91.05       92.76      1.79 o
   3   8   3        6.48        6.58      0.59 o
   4   8   3        2.04        2.24      0.51 o
   5   8   3       75.85       69.35      2.28 o
   6   8   3       61.48       67.89      2.14 o
   7   8   3       36.29       37.07      1.49 o
   8   8   3       13.39       14.91      1.12 o
  -7   9   3        4.91        5.22      0.64 o
  -6   9   3       34.65       32.87      1.45 o
  -5   9   3       11.64       10.80      0.73 o
  -4   9   3       31.60       31.33      1.24 o
  -3   9   3       23.73       24.46      0.91 o
  -2   9   3      271.48      271.43      3.02 o
  -1   9   3      387.52      370.17      3.68 o
   0   9   3       40.62       42.42      1.04 o
   1   9   3       13.48       13.15      0.56 o
   2   9   3       82.52       83.35      1.76 o
   3   9   3      113.90      112.47      1.85 o
   4   9   3       30.66       33.00      1.08 o
   5   9   3      122.64      121.29      2.77 o
   6   9   3       62.66       69.45      1.91 o
   7   9   3        4.81        6.20      0.85 o
  -6  10   3       19.11       15.86      1.20 o
  -5  10   3       50.74       54.10      1.68 o
  -4  10   3        0.55        0.46      0.52 o
  -3  10   3       24.56       21.52      1.10 o
  -2  10   3      192.92      182.02      2.75 o
  -1  10   3        4.54        4.17      0.52 o
   0  10   3      100.37       96.08      1.69 o
   1  10   3      186.16      185.45      2.45 o
   2  10   3        4.94        5.52      0.55 o
   3  10   3       10.32        9.88      0.69 o
   4  10   3        2.49        1.90      0.71 o
   5  10   3        3.51        4.15      0.98 o
   6  10   3       24.15       27.94      1.33 o
  -5  11   3       10.56       10.87      0.97 o
  -4  11   3       24.18       26.53      1.36 o
  -3  11   3       12.29       13.68      0.98 o
  -2  11   3        6.85        7.77      0.68 o
  -1  11   3       85.99       81.87      1.65 o
   0  11   3      231.20      229.50      2.86 o
   1  11   3        8.02        8.01      0.78 o
   2  11   3       82.60       84.30      1.66 o
   3  11   3       18.31       15.77      0.89 o
   4  11   3        8.05        8.30      1.27 o
   5  11   3       14.23       19.80      1.27 o
  -3  12   3       15.11       16.19      1.32 o
  -2  12   3        9.11        8.50      0.88 o
  -1  12   3       66.93       67.33      1.61 o
   0  12   3      108.33      113.33      2.39 o
   1  12   3        1.00        0.96      0.69 o
   2  12   3        7.71        6.26      1.01 o
   3  12   3      118.05      121.59      2.50 o
 -10   0   4        2.10        0.62      1.50 o
  -9   0   4       19.89       16.91      1.98 o
  -8   0   4        0.31        0.13      0.54 o
  -7   0   4       64.01       65.83      1.74 o
  -6   0   4      157.43      168.55      2.22 o
  -5   0   4        4.41        4.77      0.50 o
  -4   0   4       45.58       53.53      0.98 o
  -3   0   4       30.25       27.71      0.67 o
  -2   0   4        7.08        6.45      0.35 o
  -1   0   4      598.38      566.50      4.75 o
   0   0   4      116.32       98.85      1.18 o
   1   0   4      806.68      808.03      6.56 o
   2   0   4      338.10      319.31      2.96 o
   3   0   4      127.28      119.82      1.49 o
   4   0   4       83.49       85.61      1.30 o
   5   0   4      309.78      314.65      3.23 o
   6   0   4        0.08       -0.20      0.53 o
   7   0   4       29.98       31.21      2.00 o
   8   0   4       29.29       29.27      1.49 o
   9   0   4        6.31        6.40      1.01 o
  10   0   4        0.06       -0.23      0.84 o
 -10   1   4       60.78       64.66      2.42 o
  -9   1   4        9.27        6.95      1.15 o
  -8   1   4       58.37       60.12      1.25 o
  -7   1   4       95.55       95.75      1.32 o
  -6   1   4      173.13      171.65      1.57 o
  -5   1   4       81.00       81.71      0.93 o
  -4   1   4      515.32      525.44      3.35 o
  -3   1   4       25.36       26.24      0.46 o
  -2   1   4      145.47      156.70      1.31 o
  -1   1   4       98.96       97.22      0.84 o
   0   1   4      205.55      188.25      1.47 o
   1   1   4      401.87      427.94      2.63 o
   2   1   4      527.29      523.29      3.18 o
   3   1   4      397.09      431.91      2.76 o
   4   1   4      238.14      241.32      1.80 o
   5   1   4       51.56       51.36      0.73 o
   6   1   4       16.47       16.96      0.60 o
   7   1   4       43.97       44.86      1.15 o
   8   1   4      110.83      111.86      1.87 o
   9   1   4        7.20        7.22      0.73 o
  10   1   4       26.09       25.00      1.12 o
 -10   2   4        4.26        5.64      1.15 o
  -9   2   4       36.46       36.25      1.61 o
  -8   2   4      122.51      127.03      1.92 o
  -7   2   4      246.23      245.80      2.93 o
  -6   2   4      290.25      274.21      2.70 o
  -5   2   4      132.64      124.73      1.20 o
  -4   2   4        1.73        2.15      0.26 o
  -3   2   4       21.31       18.05      0.49 o
  -2   2   4      269.78      262.14      2.03 o
  -1   2   4     1228.35     1290.69      8.91 o
   0   2   4       11.95       14.59      0.41 o
   1   2   4      167.89      172.62      1.47 o
   2   2   4      474.49      511.98      3.43 o
   3   2   4      120.35      117.55      1.05 o
   4   2   4       83.15       92.26      1.12 o
   5   2   4       32.09       36.07      0.76 o
   6   2   4        7.12        6.09      0.45 o
   7   2   4       15.46       13.74      0.62 o
   8   2   4       20.14       16.81      0.85 o
   9   2   4      115.96      113.98      2.02 o
  10   2   4        5.72        6.22      0.78 o
 -10   3   4       41.90       46.96      5.82 o
  -9   3   4       96.48      100.89      2.32 o
  -8   3   4       76.94       76.82      1.51 o
  -7   3   4       78.59       76.43      1.44 o
  -6   3   4       82.57       79.65      1.18 o
  -5   3   4       80.22       85.31      1.15 o
  -4   3   4       43.84       42.28      0.95 o
  -3   3   4      222.54      228.40      1.94 o
  -2   3   4      711.62      750.04      4.92 o
  -1   3   4       92.40       98.40      1.00 o
   0   3   4      288.86      309.38      2.33 o
   1   3   4     3147.20     3392.56     26.71 o
   2   3   4      401.33      429.29      4.95 o
   3   3   4      732.81      738.42      4.45 o
   4   3   4      175.33      172.76      1.68 o
   5   3   4      132.85      129.14      1.49 o
   6   3   4        2.80        2.07      0.39 o
   7   3   4       24.82       22.05      0.81 o
   8   3   4       11.15       11.49      0.77 o
   9   3   4        1.51        1.83      0.62 o
  10   3   4        8.32        9.19      0.90 o
  -9   4   4       23.20       24.51      0.96 o
  -8   4   4       74.43       79.58      1.58 o
  -7   4   4        8.71        7.36      0.73 o
  -6   4   4       90.15       79.38      1.42 o
  -5   4   4       10.46        9.09      0.64 o
  -4   4   4       14.27       15.59      0.54 o
  -3   4   4       74.56       80.15      1.04 o
  -2   4   4      244.27      242.05      2.02 o
  -1   4   4       71.57       64.05      0.70 o
   0   4   4      338.57      350.83      2.65 o
   1   4   4       55.37       62.97      0.91 o
   2   4   4       50.96       54.54      0.82 o
   3   4   4       93.97      102.36      1.25 o
   4   4   4        2.89        2.30      0.31 o
   5   4   4      120.39      115.62      1.44 o
   6   4   4       53.26       53.01      1.30 o
   7   4   4       49.16       50.66      1.09 o
   8   4   4        6.60        6.68      0.59 o
   9   4   4       23.25       24.98      1.31 o
  -9   5   4       44.85       50.47      1.37 o
  -8   5   4       25.74       25.90      1.38 o
  -7   5   4       44.09       44.08      1.19 o
  -6   5   4       32.47       31.03      1.22 o
  -5   5   4        5.70        4.93      0.41 o
  -4   5   4      236.23      234.18      2.42 o
  -3   5   4       86.34       78.05      1.07 o
  -2   5   4      129.07      136.64      1.42 o
  -1   5   4      437.37      444.80      3.28 o
   0   5   4      396.88      408.65      3.08 o
   1   5   4       73.13       74.70      1.13 o
   2   5   4      122.55      133.70      1.41 o
   3   5   4      628.10      624.45      4.02 o
   4   5   4       99.67      101.33      1.30 o
   5   5   4      112.35      114.06      1.47 o
   6   5   4       37.25       40.71      0.97 o
   7   5   4       81.87       74.11      1.54 o
   8   5   4        5.39        5.86      0.70 o
   9   5   4        5.74        6.97      1.31 o
  -9   6   4       16.23       14.79      1.12 o
  -8   6   4        6.38        9.59      0.93 o
  -7   6   4       10.01        9.21      0.70 o
  -6   6   4       14.42       14.46      0.76 o
  -5   6   4       27.27       28.47      0.91 o
  -4   6   4      316.99      299.00      2.65 o
  -3   6   4       94.36       98.59      1.28 o
  -2   6   4       44.73       50.93      0.87 o
  -1   6   4       71.37       77.32      1.03 o
   0   6   4      214.24      205.91      1.93 o
   1   6   4       89.27       92.64      1.19 o
   2   6   4      366.60      376.24      3.01 o
   3   6   4      349.38      331.19      3.75 o
   4   6   4      347.01      339.00      3.40 o
   5   6   4       29.93       30.51      1.01 o
   6   6   4       80.42       78.23      1.57 o
   7   6   4       19.64       19.25      0.93 o
   8   6   4       11.00       11.03      0.98 o
   9   6   4       26.87       24.39      3.17 o
  -8   7   4        0.98        1.52      0.45 o
  -7   7   4       14.66       16.56      0.87 o
  -6   7   4       43.40       41.90      1.18 o
  -5   7   4      115.35      111.50      1.79 o
  -4   7   4      241.27      232.89      2.31 o
  -3   7   4      343.23      316.88      2.77 o
  -2   7   4      333.11      320.08      2.74 o
  -1   7   4       62.30       63.66      1.00 o
   0   7   4       20.07       18.01      0.56 o
   1   7   4       27.26       28.02      0.71 o
   2   7   4       53.52       46.26      0.89 o
   3   7   4       48.71       45.75      2.03 o
   4   7   4        8.39        6.84      0.61 o
   5   7   4       11.87       10.21      0.71 o
   6   7   4       33.79       32.48      1.12 o
   7   7   4       46.74       47.55      2.11 o
   8   7   4       10.80       11.89      1.59 o
  -8   8   4        4.84        4.78      0.61 o
  -7   8   4       12.41       11.89      1.11 o
  -6   8   4       20.14       16.66      0.85 o
  -5   8   4       36.34       38.34      1.13 o
  -4   8   4       22.17       24.67      0.92 o
  -3   8   4       52.73       52.71      1.22 o
  -2   8   4       86.12       88.87      2.03 o
  -1   8   4      161.12      162.31      2.12 o
   0   8   4      155.65      138.58      1.64 o
   1   8   4        4.26        5.25      0.43 o
   2   8   4        2.51        2.61      0.44 o
   3   8   4       91.42       85.48      1.57 o
   4   8   4       21.60       21.42      0.91 o
   5   8   4       42.69       41.56      1.23 o
   6   8   4      146.93      141.00      2.54 o
   7   8   4       35.43       34.52      1.45 o
  -7   9   4       25.50       26.31      1.25 o
  -6   9   4       22.11       18.19      1.09 o
  -5   9   4       34.28       32.12      1.31 o
  -4   9   4       53.72       52.68      1.57 o
  -3   9   4       47.18       48.59      1.23 o
  -2   9   4       93.72       88.17      3.68 o
  -1   9   4       64.79       56.08      1.29 o
   0   9   4       29.88       26.08      0.93 o
   1   9   4        3.81        4.98      0.40 o
   2   9   4       11.50       10.82      0.75 o
   3   9   4       42.53       42.39      1.18 o
   4   9   4       29.13       27.81      1.05 o
   5   9   4       78.60       78.36      1.68 o
   6   9   4        4.53        2.91      0.71 o
   7   9   4       45.27       50.64      1.76 o
  -6  10   4       16.93       14.54      1.07 o
  -5  10   4       32.82       33.99      1.40 o
  -4  10   4       15.34       13.95      0.99 o
  -3  10   4        9.16        9.23      0.87 o
  -2  10   4       28.95       27.77      1.02 o
  -1  10   4       86.24       80.20      1.58 o
   0  10   4        1.75        1.86      0.48 o
   1  10   4       67.28       67.52      1.76 o
   2  10   4       26.97       25.86      1.06 o
   3  10   4        0.62       -0.04      0.32 o
   4  10   4       35.81       35.46      1.16 o
   5  10   4       46.29       48.57      1.63 o
   6  10   4        0.81        0.79      0.56 o
  -4  11   4       36.60       36.21      1.69 o
  -3  11   4        6.96        7.67      1.24 o
  -2  11   4        5.38        4.66      0.60 o
  -1  11   4       40.87       41.63      1.24 o
   0  11   4       96.54       99.18      2.18 o
   1  11   4        2.14        1.72      0.71 o
   2  11   4       32.15       35.54      1.41 o
   3  11   4       16.68       16.12      0.80 o
   4  11   4       28.38       27.51      1.25 o
  -2  12   4       92.47       93.39      2.25 o
  -1  12   4       34.32       32.88      1.20 o
   0  12   4       43.20       40.64      1.55 o
   1  12   4       23.90       22.74      1.50 o
   2  12   4        8.16        7.44      0.92 o
 -10   0   5       41.56       45.62      3.05 o
  -9   0   5        4.09        1.63      1.34 o
  -8   0   5       22.53       23.41      1.26 o
  -7   0   5       28.45       28.70      1.29 o
  -6   0   5       49.02       50.45      1.57 o
  -5   0   5      247.39      256.71      4.43 o
  -4   0   5       46.90       39.54      0.88 o
  -3   0   5     1225.14     1326.80     20.81 o
  -2   0   5       92.92      108.85      1.40 o
  -1   0   5       64.12       73.55      1.07 o
   0   0   5      339.33      317.47      2.96 o
   1   0   5      657.43      651.62      5.50 o
   2   0   5      165.50      172.66      1.92 o
   3   0   5       20.90       20.09      1.23 o
   4   0   5      165.83      173.93      2.85 o
   5   0   5        0.06        0.00      0.31 o
   6   0   5       52.74       49.08      3.53 o
   7   0   5       68.96       65.13      3.37 o
   8   0   5      109.93      110.42      2.67 o
   9   0   5       37.71       37.56      1.77 o
  10   0   5        0.68       -0.53      0.84 o
 -10   1   5       72.72       83.85      2.75 o
  -9   1   5       15.24       12.98      1.31 o
  -8   1   5       37.84       36.86      1.28 o
  -7   1   5       34.40       33.70      0.80 o
  -6   1   5       78.83       81.45      1.18 o
  -5   1   5       45.67       48.81      0.76 o
  -4   1   5      156.20      171.09      1.45 o
  -3   1   5       40.19       41.45      0.61 o
  -2   1   5      257.92      270.53      1.90 o
  -1   1   5      392.47      422.81      2.68 o
   0   1   5      125.39      123.92      1.04 o
   1   1   5       66.57       76.89      0.90 o
   2   1   5       23.18       18.72      0.45 o
   3   1   5      184.14      193.32      1.52 o
   4   1   5      191.26      195.31      1.60 o
   5   1   5      269.65      277.73      2.18 o
   6   1   5       61.02       57.97      1.02 o
   7   1   5      144.08      138.82      2.19 o
   8   1   5       16.40       15.15      0.84 o
   9   1   5        6.04        5.41      0.71 o
  10   1   5       53.01       55.81      1.59 o
 -10   2   5       10.19       12.71      1.44 o
  -9   2   5       12.89       15.48      1.02 o
  -8   2   5        0.28        0.93      0.30 o
  -7   2   5      196.13      199.10      2.11 o
  -6   2   5      302.07      289.01      2.87 o
  -5   2   5       12.61       13.20      0.50 o
  -4   2   5        2.22        3.41      0.30 o
  -3   2   5      212.73      238.45      2.02 o
  -2   2   5      223.98      232.13      1.92 o
  -1   2   5      113.94      128.62      1.09 o
   0   2   5      840.38      907.20      6.19 o
   1   2   5      447.61      506.52      3.52 o
   2   2   5       40.02       45.27      0.70 o
   3   2   5       55.54       60.72      0.74 o
   4   2   5      118.63      122.33      1.17 o
   5   2   5       50.58       51.66      1.02 o
   6   2   5      353.53      349.27      2.99 o
   7   2   5       78.35       83.38      1.53 o
   8   2   5       33.04       33.32      1.13 o
   9   2   5       80.93       80.87      1.74 o
  -9   3   5       28.77       28.78      1.94 o
  -8   3   5        4.61        5.88      0.51 o
  -7   3   5       77.94       75.99      1.45 o
  -6   3   5       30.61       30.16      0.79 o
  -5   3   5      413.53      395.17      3.17 o
  -4   3   5       23.41       20.95      0.62 o
  -3   3   5       22.71       17.67      0.54 o
  -2   3   5      601.03      621.84      5.62 o
  -1   3   5      102.28      104.36      1.08 o
   0   3   5      385.13      416.53      3.04 o
   1   3   5      219.72      237.56      1.99 o
   2   3   5     1482.91     1541.79     12.37 o
   3   3   5      160.53      165.86      1.40 o
   4   3   5       76.66       76.05      1.06 o
   5   3   5      123.27      129.87      2.09 o
   6   3   5      136.73      128.90      1.61 o
   7   3   5       39.93       38.05      0.96 o
   8   3   5       11.23       10.50      0.81 o
   9   3   5       24.63       26.66      1.59 o
  -9   4   5      121.27      127.92      2.14 o
  -8   4   5       36.97       39.13      1.58 o
  -7   4   5       88.50       79.37      1.52 o
  -6   4   5       92.22       88.35      1.31 o
  -5   4   5       70.90       68.37      1.52 o
  -4   4   5       56.37       61.03      0.99 o
  -3   4   5      114.34      113.34      1.31 o
  -2   4   5      228.39      236.44      2.22 o
  -1   4   5      142.24      141.15      1.35 o
   0   4   5      173.85      192.90      2.22 o
   1   4   5      672.84      703.62      4.82 o
   2   4   5     1064.69     1080.77      7.05 o
   3   4   5      124.23      126.56      1.37 o
   4   4   5      196.41      195.21      2.26 o
   5   4   5       59.04       61.22      1.07 o
   6   4   5       84.27       85.70      1.50 o
   7   4   5       10.15        9.54      0.73 o
   8   4   5       11.29        9.65      0.95 o
   9   4   5       10.15        8.30      0.98 o
  -9   5   5       55.31       63.43      1.53 o
  -8   5   5       18.83       19.30      0.86 o
  -7   5   5      113.42      111.24      2.60 o
  -6   5   5       20.39       20.69      1.22 o
  -5   5   5       36.68       36.52      0.86 o
  -4   5   5      354.67      351.12      2.94 o
  -3   5   5      450.49      440.35      3.39 o
  -2   5   5      153.61      154.09      1.69 o
  -1   5   5      148.60      149.10      1.80 o
   0   5   5      363.04      382.36      2.98 o
   1   5   5       24.05       28.02      0.67 o
   2   5   5        6.93        8.53      0.42 o
   3   5   5       50.69       47.61      1.09 o
   4   5   5      507.42      493.48      4.44 o
   5   5   5      217.49      218.09      2.60 o
   6   5   5       10.15       10.03      0.75 o
   7   5   5       48.19       49.14      1.32 o
   8   5   5        6.08        5.21      0.82 o
   9   5   5       69.93       72.19      3.67 o
  -8   6   5       20.32       19.29      0.89 o
  -7   6   5        0.38       -0.42      0.47 o
  -6   6   5       71.75       71.16      1.61 o
  -5   6   5      125.87      117.38      1.56 o
  -4   6   5      310.63      307.97      2.75 o
  -3   6   5      357.81      341.86      2.89 o
  -2   6   5       65.07       63.29      1.36 o
  -1   6   5      150.27      143.89      1.54 o
   0   6   5      480.19      466.41      3.58 o
   1   6   5        9.31        8.42      0.52 o
   2   6   5      118.39      112.99      1.40 o
   3   6   5       13.80       12.64      0.68 o
   4   6   5       14.61       14.31      0.75 o
   5   6   5       43.48       40.42      1.15 o
   6   6   5       12.18       12.18      1.01 o
   7   6   5       16.60       14.88      1.27 o
   8   6   5        8.46        8.83      0.80 o
  -8   7   5        4.85        6.16      0.65 o
  -7   7   5       14.00       16.28      0.87 o
  -6   7   5        8.49        8.74      0.69 o
  -5   7   5       77.12       75.50      1.49 o
  -4   7   5      193.76      185.59      2.36 o
  -3   7   5      122.99      115.91      1.77 o
  -2   7   5      101.03      101.04      1.62 o
  -1   7   5      102.54      110.50      1.68 o
   0   7   5       22.34       19.77      0.60 o
   1   7   5       12.09        9.46      0.48 o
   2   7   5       86.41       85.87      1.25 o
   3   7   5       62.34       66.24      1.37 o
   4   7   5       64.53       63.04      1.39 o
   5   7   5       16.51       15.42      0.89 o
   6   7   5       25.93       27.56      1.10 o
   7   7   5        4.39        3.98      0.71 o
   8   7   5        6.99        7.72      0.91 o
  -7   8   5       18.49       18.14      1.08 o
  -6   8   5        5.92        4.39      0.72 o
  -5   8   5        9.61        8.52      0.82 o
  -4   8   5       30.98       29.98      1.09 o
  -3   8   5        8.37        8.86      0.64 o
  -2   8   5      119.76      118.96      1.85 o
  -1   8   5      318.52      294.58      3.83 o
   0   8   5       31.87       26.87      0.93 o
   1   8   5       49.88       47.75      0.97 o
   2   8   5        2.26        1.84      0.43 o
   3   8   5       93.01       94.70      1.69 o
   4   8   5      100.69      104.11      1.83 o
   5   8   5       35.07       34.49      1.18 o
   6   8   5        1.17        1.15      0.57 o
   7   8   5       49.18       55.07      1.77 o
  -6   9   5       10.35        9.58      2.29 o
  -5   9   5        2.41        0.75      0.62 o
  -4   9   5       80.73       77.91      1.93 o
  -3   9   5       89.83       91.60      1.92 o
  -2   9   5       31.60       29.66      1.04 o
  -1   9   5      153.44      143.06      2.11 o
   0   9   5        6.78        6.23      0.57 o
   1   9   5        3.07        2.35      0.60 o
   2   9   5       21.40       21.25      0.86 o
   3   9   5        5.72        6.56      0.70 o
   4   9   5       43.83       39.72      1.23 o
   5   9   5        8.85        9.57      1.07 o
   6   9   5       37.55       38.88      1.37 o
  -5  10   5       17.18       16.84      1.13 o
  -4  10   5       10.98       10.93      0.96 o
  -3  10   5        0.24        0.30      0.47 o
  -2  10   5       42.73       42.71      1.24 o
  -1  10   5       24.45       21.95      0.93 o
   0  10   5       27.81       25.72      0.99 o
   1  10   5       78.59       88.29      2.22 o
   2  10   5        0.03        0.24      0.66 o
   3  10   5       59.84       64.43      1.49 o
   4  10   5       13.57       15.11      0.87 o
   5  10   5        6.53        6.68      0.86 o
  -4  11   5       21.44       24.38      1.58 o
  -3  11   5        4.76        5.03      0.82 o
  -2  11   5       13.87       14.21      0.85 o
  -1  11   5       32.44       33.14      1.15 o
   0  11   5       58.14       61.07      1.78 o
   1  11   5       17.07       18.38      1.10 o
   2  11   5       12.64       11.99      1.81 o
   3  11   5       39.90       43.88      1.62 o
   4  11   5       28.33       28.39      1.25 o
  -1  12   5       37.92       40.22      1.32 o
   0  12   5       50.07       50.19      2.22 o
 -10   0   6        9.68        8.86      1.97 o
  -9   0   6        8.63        7.43      1.69 o
  -8   0   6       34.21       32.02      1.45 o
  -7   0   6       15.53       12.75      0.98 o
  -6   0   6       12.37       11.64      1.02 o
  -5   0   6      228.25      236.96      2.76 o
  -4   0   6        2.28        2.92      0.38 o
  -3   0   6       11.88       14.18      0.60 o
  -2   0   6      463.09      486.64      4.42 o
  -1   0   6        0.45        0.98      0.28 o
   0   0   6      110.64      112.05      1.47 o
   1   0   6      384.71      436.71      4.53 o
   2   0   6        0.27        0.63      0.68 o
   3   0   6       32.21       34.27      1.11 o
   4   0   6        2.67        3.52      0.41 o
   5   0   6       61.89       59.97      1.24 o
   6   0   6        9.53        8.37      1.83 o
   7   0   6       27.82       30.87      3.02 o
   8   0   6      522.53      538.64      7.17 o
   9   0   6      227.57      228.76      4.28 o
  -9   1   6       31.20       32.00      1.44 o
  -8   1   6       30.14       35.12      1.29 o
  -7   1   6        4.27        4.60      0.54 o
  -6   1   6       24.66       22.42      0.67 o
  -5   1   6        5.61        7.45      0.43 o
  -4   1   6       21.26       22.18      0.57 o
  -3   1   6      208.57      220.96      1.73 o
  -2   1   6        6.22        9.51      0.34 o
  -1   1   6      263.20      252.61      1.83 o
   0   1   6      187.90      193.21      1.50 o
   1   1   6      345.40      364.39      2.44 o
   2   1   6      231.77      246.46      2.00 o
   3   1   6       31.91       28.17      0.55 o
   4   1   6       16.13       18.20      0.50 o
   5   1   6        0.48        0.09      0.29 o
   6   1   6      212.96      209.16      2.12 o
   7   1   6       75.29       75.85      1.49 o
   8   1   6       31.86       30.39      1.11 o
   9   1   6       37.39       37.26      1.31 o
  -9   2   6        8.14        8.32      1.40 o
  -8   2   6       26.57       26.17      2.29 o
  -7   2   6      115.88      110.65      1.53 o
  -6   2   6       86.01       79.75      1.23 o
  -5   2   6      201.77      194.80      1.96 o
  -4   2   6        5.52        6.22      0.44 o
  -3   2   6       81.39       80.16      1.07 o
  -2   2   6       28.37       28.44      0.51 o
  -1   2   6       27.02       29.01      0.54 o
   0   2   6      263.68      313.21      2.45 o
   1   2   6      135.32      145.67      1.44 o
   2   2   6      143.12      152.99      1.30 o
   3   2   6      102.30      110.98      1.36 o
   4   2   6      117.46      117.91      1.35 o
   5   2   6        8.35        8.30      0.47 o
   6   2   6       80.82       81.81      1.65 o
   7   2   6       99.08       94.64      1.66 o
   8   2   6       23.23       22.95      1.26 o
   9   2   6       27.49       30.38      2.37 o
  -9   3   6        7.85        8.20      0.91 o
  -8   3   6       11.70       12.18      0.70 o
  -7   3   6        8.71        6.17      0.49 o
  -6   3   6      553.54      520.53      4.09 o
  -5   3   6      343.37      329.34      2.85 o
  -4   3   6      145.18      136.72      1.55 o
  -3   3   6       18.67       19.85      0.64 o
  -2   3   6      204.16      202.77      1.83 o
  -1   3   6      420.83      447.06      3.23 o
   0   3   6       66.56       66.41      1.25 o
   1   3   6      159.24      176.60      1.68 o
   2   3   6       68.88       68.40      0.98 o
   3   3   6       33.12       35.87      0.61 o
   4   3   6      171.03      168.11      1.72 o
   5   3   6      199.89      197.04      2.02 o
   6   3   6       51.51       54.03      1.07 o
   7   3   6       22.47       19.78      0.88 o
   8   3   6        1.98        2.97      0.84 o
   9   3   6       33.34       31.12      1.84 o
  -9   4   6        0.01       -0.14      0.65 o
  -8   4   6       10.35        8.17      0.72 o
  -7   4   6        1.19        0.93      0.38 o
  -6   4   6       15.03       16.04      0.66 o
  -5   4   6       30.44       29.65      0.80 o
  -4   4   6      154.57      146.85      2.00 o
  -3   4   6      102.64       93.41      1.33 o
  -2   4   6        7.45        7.06      0.37 o
  -1   4   6      241.48      242.50      2.46 o
   0   4   6      245.50      254.15      2.20 o
   1   4   6      145.04      162.42      1.81 o
   2   4   6      636.45      634.55      4.56 o
   3   4   6      115.94      116.14      1.37 o
   4   4   6       71.17       72.87      1.37 o
   5   4   6      534.01      506.09      5.27 o
   6   4   6       68.32       69.03      1.45 o
   7   4   6       13.99       13.82      0.96 o
   8   4   6       43.74       44.35      2.57 o
   9   4   6        6.31        6.34      0.96 o
  -9   5   6       27.89       27.01      1.05 o
  -8   5   6       26.00       26.67      1.02 o
  -7   5   6       16.87       16.73      0.84 o
  -6   5   6       28.56       29.36      0.87 o
  -5   5   6        3.95        3.82      0.43 o
  -4   5   6      388.96      358.77      3.05 o
  -3   5   6      131.96      124.83      1.65 o
  -2   5   6       99.45       93.39      1.46 o
  -1   5   6       26.33       28.34      1.04 o
   0   5   6       18.92       20.16      0.83 o
   1   5   6       18.27       18.81      0.83 o
   2   5   6       97.17       99.64      1.30 o
   3   5   6      736.30      741.16      6.06 o
   4   5   6       14.32       14.37      0.80 o
   5   5   6       26.93       26.46      0.99 o
   6   5   6       21.09       19.72      0.92 o
   7   5   6       26.55       24.67      1.03 o
   8   5   6       32.56       33.46      1.60 o
  -8   6   6       43.85       47.99      2.29 o
  -7   6   6       36.38       36.95      2.19 o
  -6   6   6       96.16       96.23      1.73 o
  -5   6   6       40.20       36.26      0.92 o
  -4   6   6       66.10       67.05      1.46 o
  -3   6   6       65.72       62.49      2.15 o
  -2   6   6      219.69      206.50      2.41 o
  -1   6   6      171.92      175.84      2.46 o
   0   6   6      235.89      231.42      2.19 o
   1   6   6      271.54      255.29      2.38 o
   2   6   6      282.52      295.08      2.65 o
   3   6   6      152.09      149.10      3.07 o
   4   6   6      105.19       99.39      1.71 o
   5   6   6       17.37       17.60      0.87 o
   6   6   6        4.48        2.90      0.61 o
   7   6   6       27.37       31.10      1.86 o
   8   6   6       15.61       16.71      0.99 o
  -8   7   6        9.32        7.10      0.77 o
  -7   7   6        0.80        1.30      1.54 o
  -6   7   6       20.50       21.24      1.17 o
  -5   7   6       37.84       36.78      1.13 o
  -4   7   6       29.37       26.84      0.97 o
  -3   7   6      142.15      140.72      2.29 o
  -2   7   6       56.83       54.71      1.24 o
  -1   7   6       20.71       21.96      1.08 o
   0   7   6      125.96      108.02      1.68 o
   1   7   6      135.43      146.85      1.73 o
   2   7   6        4.68        4.36      0.52 o
   3   7   6       44.45       42.01      1.16 o
   4   7   6        5.91        5.38      0.62 o
   5   7   6       23.49       27.57      1.05 o
   6   7   6        0.49        0.54      0.55 o
   7   7   6       46.42       49.38      2.39 o
  -7   8   6       71.68       77.38      3.55 o
  -6   8   6       19.68       17.87      1.10 o
  -5   8   6        2.44        2.21      0.78 o
  -4   8   6       23.02       21.90      1.04 o
  -3   8   6        2.53        2.42      0.53 o
  -2   8   6       69.60       64.64      1.41 o
  -1   8   6       55.68       53.61      1.27 o
   0   8   6       69.82       75.67      1.47 o
   1   8   6        3.75        3.30      0.34 o
   2   8   6        4.43        3.80      0.51 o
   3   8   6       18.50       18.81      0.87 o
   4   8   6       28.05       29.54      1.09 o
   5   8   6        3.02        3.42      0.63 o
   6   8   6        5.78        7.56      1.14 o
   7   8   6        7.35        6.55      0.76 o
  -6   9   6        2.06        1.27      0.67 o
  -5   9   6       20.38       19.40      1.18 o
  -4   9   6       51.78       49.00      1.94 o
  -3   9   6      107.04      107.33      1.98 o
  -2   9   6       20.24       22.33      0.96 o
  -1   9   6       39.19       42.53      1.37 o
   0   9   6        9.21        9.69      0.69 o
   1   9   6        4.94        3.52      0.68 o
   2   9   6        0.57        0.70      0.27 o
   3   9   6       22.37       20.71      0.93 o
   4   9   6       28.68       32.79      1.15 o
   5   9   6       38.09       41.31      1.31 o
   6   9   6        3.87        4.35      0.70 o
  -5  10   6      146.73      148.43      3.52 o
  -4  10   6        3.97        4.72      0.83 o
  -3  10   6      103.12      110.41      2.02 o
  -2  10   6       27.53       26.41      1.06 o
  -1  10   6       12.02       11.39      0.77 o
   0  10   6       73.90       75.72      1.60 o
   1  10   6       48.81       49.68      1.63 o
   2  10   6        8.99        8.93      2.40 o
   3  10   6       52.99       59.01      1.46 o
   4  10   6       28.93       31.32      1.14 o
   5  10   6        4.48        4.01      0.54 o
  -3  11   6        0.88        0.41      0.82 o
  -2  11   6        1.02        1.16      0.53 o
  -1  11   6       12.89       13.77      0.86 o
   0  11   6       33.21       34.72      1.56 o
   1  11   6        1.87        1.50      0.64 o
   2  11   6       48.19       58.68      2.21 o
   3  11   6       20.76       25.83      1.35 o
  -9   0   7        0.08       -0.74      1.25 o
  -8   0   7       73.58       73.65      2.17 o
  -7   0   7        4.53        4.66      1.09 o
  -6   0   7       14.94       13.74      1.71 o
  -5   0   7      125.40      109.02      1.76 o
  -4   0   7        0.07        0.01      0.34 o
  -3   0   7        2.63        1.02      0.35 o
  -2   0   7        9.66        9.31      0.51 o
  -1   0   7       55.47       62.65      1.12 o
   0   0   7       45.11       41.34      0.91 o
   1   0   7        1.61        0.87      0.32 o
   2   0   7      340.86      366.63      3.61 o
   3   0   7      229.36      214.22      2.49 o
   4   0   7       89.82       84.54      1.45 o
   5   0   7       22.19       20.62      0.84 o
   6   0   7        7.63        7.10      0.82 o
   7   0   7        0.77        0.27      0.76 o
   8   0   7        2.36        2.55      0.85 o
   9   0   7       28.33       26.42      2.31 o
  -9   1   7       18.74       21.01      1.20 o
  -8   1   7       42.26       42.74      1.22 o
  -7   1   7        4.35        4.77      0.58 o
  -6   1   7       89.31       85.25      1.50 o
  -5   1   7      137.47      133.93      1.81 o
  -4   1   7        8.85        8.89      0.40 o
  -3   1   7       35.38       34.18      0.65 o
  -2   1   7      243.62      271.39      2.03 o
  -1   1   7       12.41       14.27      0.42 o
   0   1   7       21.19       25.75      0.53 o
   1   1   7       17.35       18.16      0.47 o
   2   1   7      111.89      114.30      1.24 o
   3   1   7      166.52      175.31      1.88 o
   4   1   7       37.43       40.75      0.72 o
   5   1   7       23.05       25.29      0.73 o
   6   1   7      171.52      171.66      2.82 o
   7   1   7        0.52        0.62      0.47 o
   8   1   7       33.22       33.84      1.19 o
   9   1   7        2.28        3.15      0.87 o
  -9   2   7       21.21       20.64      1.20 o
  -8   2   7       13.19       10.62      0.93 o
  -7   2   7       94.98       88.05      1.60 o
  -6   2   7      113.23      100.56      1.44 o
  -5   2   7       25.49       22.97      0.84 o
  -4   2   7       27.04       28.01      0.74 o
  -3   2   7      229.69      237.34      2.15 o
  -2   2   7       78.53       83.81      0.94 o
  -1   2   7      113.35      114.01      1.11 o
   0   2   7      158.53      159.15      1.36 o
   1   2   7      366.65      376.03      2.93 o
   2   2   7       78.83       82.45      0.93 o
   3   2   7       56.16       57.41      0.80 o
   4   2   7      168.49      160.58      2.19 o
   5   2   7        7.39        7.64      0.67 o
   6   2   7       22.60       25.05      1.54 o
   7   2   7       67.27       63.85      1.90 o
   8   2   7       25.65       26.30      1.30 o
   9   2   7       45.54       45.29      2.74 o
  -9   3   7        4.58        5.14      1.00 o
  -8   3   7        8.98       10.29      1.02 o
  -7   3   7       52.83       48.40      1.06 o
  -6   3   7        5.05        3.60      0.45 o
  -5   3   7      142.11      129.62      1.63 o
  -4   3   7       57.46       53.38      0.99 o
  -3   3   7       11.70       10.93      0.49 o
  -2   3   7       68.04       59.28      0.92 o
  -1   3   7       67.75       66.99      0.87 o
   0   3   7       63.35       62.61      0.94 o
   1   3   7      162.14      166.00      1.68 o
   2   3   7      182.70      175.53      1.87 o
   3   3   7       27.19       27.35      1.02 o
   4   3   7       24.77       27.22      0.90 o
   5   3   7      158.93      162.47      2.17 o
   6   3   7       64.62       59.65      1.68 o
   7   3   7       52.05       50.63      1.67 o
   8   3   7        4.34        3.53      0.82 o
   9   3   7        1.88        1.33      1.25 o
  -9   4   7       14.15       17.07      1.18 o
  -8   4   7        1.09        0.33      0.70 o
  -7   4   7        5.29        5.75      0.56 o
  -6   4   7       54.85       61.08      1.31 o
  -5   4   7      144.85      148.45      1.79 o
  -4   4   7      350.36      346.04      3.28 o
  -3   4   7      447.45      422.45      3.36 o
  -2   4   7        8.00        9.11      0.66 o
  -1   4   7      240.11      245.02      2.56 o
   0   4   7       93.55       95.61      1.23 o
   1   4   7       38.40       34.06      0.77 o
   2   4   7       14.71       15.46      0.58 o
   3   4   7      138.70      134.69      1.81 o
   4   4   7      162.13      148.22      2.04 o
   5   4   7       29.48       31.68      1.05 o
   6   4   7       42.80       44.14      1.25 o
   7   4   7        7.21        5.92      0.67 o
   8   4   7       10.18        7.31      0.89 o
  -8   5   7       25.55       27.75      1.31 o
  -7   5   7        8.72        7.94      0.68 o
  -6   5   7       50.46       48.65      1.09 o
  -5   5   7       32.04       28.91      0.96 o
  -4   5   7       33.30       31.95      1.12 o
  -3   5   7      334.63      340.19      3.40 o
  -2   5   7      367.34      358.24      3.46 o
  -1   5   7       34.95       32.64      0.94 o
   0   5   7        3.74        3.69      0.45 o
   1   5   7        7.55        6.76      0.45 o
   2   5   7       68.94       76.96      1.19 o
   3   5   7      785.37      786.18      6.45 o
   4   5   7       27.18       23.79      0.95 o
   5   5   7       65.15       66.22      1.45 o
   6   5   7       17.30       16.40      0.87 o
   7   5   7        0.30        0.25      0.53 o
   8   5   7       13.43       15.10      1.10 o
  -8   6   7       85.78       95.75      2.22 o
  -7   6   7       73.14       75.16      2.60 o
  -6   6   7       26.85       23.54      1.20 o
  -5   6   7        2.54        3.35      0.79 o
  -4   6   7       47.90       44.36      1.33 o
  -3   6   7       67.31       62.88      1.34 o
  -2   6   7       23.02       24.84      0.91 o
  -1   6   7       34.57       33.68      0.99 o
   0   6   7       85.46       91.32      1.53 o
   1   6   7      302.86      305.11      2.98 o
   2   6   7      109.66       94.98      1.37 o
   3   6   7       41.41       38.04      1.11 o
   4   6   7       68.21       60.62      1.39 o
   5   6   7       64.10       61.75      1.46 o
   6   6   7        9.10        8.72      0.89 o
   7   6   7        1.88        1.77      0.62 o
  -7   7   7       11.69       14.34      1.02 o
  -6   7   7       22.38       21.61      1.15 o
  -5   7   7       46.74       44.86      1.84 o
  -4   7   7       38.22       38.62      1.45 o
  -3   7   7        4.28        3.48      0.54 o
  -2   7   7       84.30       86.91      1.60 o
  -1   7   7      426.47      406.16      3.97 o
   0   7   7       20.91       15.94      0.76 o
   1   7   7      132.10      126.66      1.79 o
   2   7   7       93.12       89.14      1.76 o
   3   7   7       39.00       37.44      1.13 o
   4   7   7       62.86       62.25      1.45 o
   5   7   7       37.07       37.10      1.22 o
   6   7   7        0.18       -0.05      0.65 o
   7   7   7       36.22       39.24      1.33 o
  -6   8   7       49.13       54.55      1.78 o
  -5   8   7       28.48       27.88      1.59 o
  -4   8   7       39.06       39.19      1.20 o
  -3   8   7       20.44       20.05      1.24 o
  -2   8   7        1.44        1.15      0.64 o
  -1   8   7        6.81        7.07      0.65 o
   0   8   7      228.74      211.61      2.65 o
   1   8   7      132.34      121.58      1.91 o
   2   8   7       39.39       41.00      1.22 o
   3   8   7       38.97       42.99      1.23 o
   4   8   7        1.74        0.68      0.50 o
   5   8   7       13.77       15.25      0.94 o
   6   8   7        5.90        7.25      1.15 o
  -5   9   7        0.15        0.87      0.82 o
  -4   9   7       36.94       43.40      1.35 o
  -3   9   7       33.68       33.66      1.19 o
  -2   9   7       10.89       10.54      0.86 o
  -1   9   7       10.48       10.02      0.73 o
   0   9   7        5.53        6.35      0.68 o
   1   9   7       73.79       69.26      1.86 o
   2   9   7       16.30       14.55      1.05 o
   3   9   7      104.86      111.89      2.41 o
   4   9   7       36.54       41.21      1.30 o
   5   9   7       12.58       13.01      0.88 o
  -4  10   7       21.78       21.03      1.28 o
  -3  10   7       13.43       13.00      0.90 o
  -2  10   7       55.82       56.59      1.49 o
  -1  10   7        4.31        3.32      0.60 o
   0  10   7       72.36       67.49      1.89 o
   1  10   7        2.62        3.10      0.73 o
   2  10   7       31.70       33.43      1.45 o
   3  10   7        2.85        3.00      0.80 o
   4  10   7       22.85       26.09      1.55 o
  -2  11   7       16.11       19.15      1.01 o
  -1  11   7        1.81        2.44      0.61 o
   0  11   7        7.97        9.65      1.14 o
   1  11   7        3.34        3.17      0.77 o
   2  11   7       23.82       26.64      3.66 o
  -9   0   8       23.96       26.26      1.65 o
  -8   0   8       54.55       58.91      2.04 o
  -7   0   8        0.33       -0.34      0.64 o
  -6   0   8       69.94       69.94      2.00 o
  -5   0   8       16.94       18.66      1.68 o
  -4   0   8        6.97        8.05      0.60 o
  -3   0   8       11.71       13.82      0.70 o
  -2   0   8      659.46      648.48      5.88 o
  -1   0   8      143.06      141.44      1.90 o
   0   0   8       75.84       68.53      1.25 o
   1   0   8       80.72       91.90      1.48 o
   2   0   8      765.78      743.91      7.38 o
   3   0   8        5.71        7.82      0.59 o
   4   0   8      108.52      119.66      3.07 o
   5   0   8       42.75       43.55      1.99 o
   6   0   8       51.76       54.29      1.74 o
   7   0   8        1.06        0.25      0.67 o
   8   0   8       39.96       40.75      1.89 o
  -9   1   8       11.48       11.72      1.05 o
  -8   1   8       64.78       68.85      1.54 o
  -7   1   8        1.53        0.67      0.47 o
  -6   1   8       52.91       47.77      1.20 o
  -5   1   8        6.01        3.26      0.62 o
  -4   1   8      146.39      143.52      1.66 o
  -3   1   8      313.94      317.51      2.40 o
  -2   1   8       43.26       43.09      0.73 o
  -1   1   8      129.91      127.61      1.26 o
   0   1   8      183.19      175.21      1.53 o
   1   1   8       35.39       33.99      0.64 o
   2   1   8      176.12      183.35      1.76 o
   3   1   8      145.88      145.28      1.41 o
   4   1   8       51.35       48.55      1.19 o
   5   1   8       28.13       26.95      0.78 o
   6   1   8      164.24      159.21      2.87 o
   7   1   8       57.56       58.22      1.66 o
   8   1   8        1.66        2.39      0.78 o
  -9   2   8        6.55        6.02      0.92 o
  -8   2   8        0.26        0.04      0.60 o
  -7   2   8       12.14       11.66      0.75 o
  -6   2   8       44.72       45.28      1.33 o
  -5   2   8       10.86        7.99      0.55 o
  -4   2   8       11.87       13.97      0.60 o
  -3   2   8       40.25       39.39      0.85 o
  -2   2   8       69.14       64.96      0.88 o
  -1   2   8      326.62      326.30      2.39 o
   0   2   8      118.49      121.69      1.48 o
   1   2   8       18.48       17.23      0.61 o
   2   2   8        9.15        9.90      0.49 o
   3   2   8      126.02      118.85      1.45 o
   4   2   8      152.47      148.63      1.98 o
   5   2   8      109.59      111.57      1.88 o
   6   2   8       84.12       88.27      1.62 o
   7   2   8       57.48       56.20      1.67 o
   8   2   8        3.76        2.96      0.82 o
  -8   3   8        5.67        6.81      0.89 o
  -7   3   8       40.74       39.41      1.20 o
  -6   3   8       30.62       34.08      1.30 o
  -5   3   8      120.39      114.93      1.64 o
  -4   3   8       54.10       48.84      0.99 o
  -3   3   8       48.99       47.20      0.92 o
  -2   3   8        1.01        1.16      0.38 o
  -1   3   8       91.95       89.41      1.19 o
   0   3   8       28.80       28.32      0.71 o
   1   3   8       16.75       13.85      0.55 o
   2   3   8       58.82       61.75      1.04 o
   3   3   8       12.48       12.64      0.56 o
   4   3   8      129.57      126.58      1.87 o
   5   3   8      457.62      448.09      5.80 o
   6   3   8      223.85      225.83      3.51 o
   7   3   8       14.88       14.43      1.03 o
   8   3   8       10.01       10.88      1.72 o
  -8   4   8       31.83       32.05      1.39 o
  -7   4   8       60.52       60.52      1.26 o
  -6   4   8       57.35       54.36      1.46 o
  -5   4   8      215.06      201.22      2.20 o
  -4   4   8      213.77      203.23      2.49 o
  -3   4   8      149.97      143.59      1.98 o
  -2   4   8      411.40      395.38      3.74 o
  -1   4   8       76.62       78.60      1.38 o
   0   4   8        8.06        9.38      0.48 o
   1   4   8       70.92       69.69      1.12 o
   2   4   8       60.55       62.04      1.09 o
   3   4   8      420.16      399.67      3.85 o
   4   4   8        2.04        2.28      0.56 o
   5   4   8       82.61       82.96      1.62 o
   6   4   8       10.15        8.36      0.74 o
   7   4   8       18.91       18.55      0.94 o
   8   4   8       20.47       21.24      1.25 o
  -8   5   8        3.99        3.76      0.66 o
  -7   5   8        1.27        0.69      0.58 o
  -6   5   8        9.12        6.95      0.74 o
  -5   5   8       95.52       95.39      2.41 o
  -4   5   8      135.00      128.29      2.28 o
  -3   5   8       46.80       37.26      1.07 o
  -2   5   8       20.62       17.52      0.78 o
  -1   5   8       51.25       51.73      1.19 o
   0   5   8       28.16       24.88      0.87 o
   1   5   8      163.31      156.00      1.79 o
   2   5   8       15.62       16.39      0.66 o
   3   5   8        1.13        0.56      0.47 o
   4   5   8       71.03       67.18      1.45 o
   5   5   8        4.79        4.51      0.64 o
   6   5   8       21.00       19.92      0.98 o
   7   5   8       11.70       12.40      0.86 o
  -7   6   8        3.29        6.16      0.82 o
  -6   6   8        3.58        3.37      0.92 o
  -5   6   8       59.88       61.51      1.62 o
  -4   6   8      136.96      140.57      2.38 o
  -3   6   8       23.90       25.04      1.06 o
  -2   6   8       11.30       10.28      0.69 o
  -1   6   8       27.88       26.57      0.95 o
   0   6   8       68.04       61.60      1.32 o
   1   6   8       38.32       29.73      0.84 o
   2   6   8        7.89        5.86      0.58 o
   3   6   8       28.55       29.57      1.21 o
   4   6   8      119.24      118.94      2.33 o
   5   6   8        4.37        4.42      0.85 o
   6   6   8       13.12       12.51      0.87 o
   7   6   8       56.27       64.10      1.99 o
  -7   7   8      130.85      138.85      4.70 o
  -6   7   8        2.01        0.69      0.80 o
  -5   7   8       17.02       16.70      0.97 o
  -4   7   8       39.66       41.70      1.25 o
  -3   7   8       17.22       16.17      0.84 o
  -2   7   8       49.20       47.40      1.27 o
  -1   7   8       20.18       20.13      0.89 o
   0   7   8       58.89       54.11      1.30 o
   1   7   8       14.04       11.08      0.78 o
   2   7   8       47.62       38.65      1.13 o
   3   7   8       37.24       31.98      1.11 o
   4   7   8       14.26       13.63      0.85 o
   5   7   8       95.54       98.42      2.32 o
   6   7   8        0.30        0.32      0.57 o
  -6   8   8        4.45        5.73      1.12 o
  -5   8   8        5.68        6.60      0.90 o
  -4   8   8       19.97       20.33      0.98 o
  -3   8   8       31.84       32.86      1.15 o
  -2   8   8       26.37       24.30      1.02 o
  -1   8   8       27.54       30.83      1.10 o
   0   8   8       70.18       76.12      1.57 o
   1   8   8       22.57       22.27      1.18 o
   2   8   8       12.31       13.31      1.02 o
   3   8   8       29.41       30.93      1.12 o
   4   8   8       20.89       22.57      1.19 o
   5   8   8       33.62       35.25      1.25 o
  -5   9   8       10.37       11.96      1.09 o
  -4   9   8        4.94        5.71      1.14 o
  -3   9   8      109.62      113.15      2.45 o
  -2   9   8      122.15      126.39      2.16 o
  -1   9   8        7.68        7.88      0.73 o
   0   9   8       11.32       12.10      0.82 o
   1   9   8       25.21       28.40      1.35 o
   2   9   8        0.35        0.53      0.67 o
   3   9   8        7.78        8.76      0.99 o
   4   9   8       12.75       16.80      1.45 o
  -3  10   8       37.30       40.40      1.38 o
  -2  10   8       24.30       26.35      1.51 o
  -1  10   8        5.90        5.15      0.69 o
   0  10   8        2.91        3.89      0.78 o
   1  10   8        5.04        5.65      0.83 o
   2  10   8       16.42       14.78      1.11 o
   3  10   8       33.59       40.01      1.65 o
  -8   0   9       54.19       57.93      2.10 o
  -7   0   9       40.23       47.44      3.74 o
  -6   0   9       25.15       20.69      1.27 o
  -5   0   9        6.65        7.31      0.91 o
  -4   0   9      865.18      837.50      9.41 o
  -3   0   9        9.18        9.82      0.65 o
  -2   0   9      264.63      263.67      3.03 o
  -1   0   9       10.47       10.33      0.60 o
   0   0   9       25.80       27.31      0.90 o
   1   0   9       15.38       15.24      0.75 o
   2   0   9       99.82       94.32      1.60 o
   3   0   9      511.28      538.74      5.21 o
   4   0   9        0.85        0.53      0.44 o
   5   0   9        1.75        1.45      0.63 o
   6   0   9        1.53        1.51      1.23 o
   7   0   9       69.34       67.10      3.45 o
   8   0   9       33.15       29.47      2.64 o
  -8   1   9        1.25       -0.09      0.53 o
  -7   1   9        4.26        5.03      0.62 o
  -6   1   9       47.55       41.48      1.19 o
  -5   1   9      150.01      139.75      2.01 o
  -4   1   9      185.02      185.12      2.01 o
  -3   1   9      273.43      271.29      2.49 o
  -2   1   9      153.59      138.35      1.41 o
  -1   1   9       43.60       40.92      0.74 o
   0   1   9       22.01       22.06      0.62 o
   1   1   9       89.13       92.86      1.27 o
   2   1   9       26.65       30.31      0.89 o
   3   1   9      118.01      112.67      1.45 o
   4   1   9       44.01       44.93      1.02 o
   5   1   9       66.82       66.92      1.35 o
   6   1   9       55.75       57.78      2.19 o
   7   1   9       14.97       15.64      1.42 o
   8   1   9       14.01       13.40      1.47 o
  -8   2   9       12.07       12.82      0.89 o
  -7   2   9       15.70       17.27      0.89 o
  -6   2   9      194.10      186.82      2.47 o
  -5   2   9       84.25       79.27      1.32 o
  -4   2   9       52.38       52.08      1.05 o
  -3   2   9       17.88       15.69      0.64 o
  -2   2   9       39.57       38.79      1.18 o
  -1   2   9       37.29       40.11      0.85 o
   0   2   9      145.05      130.30      1.54 o
   1   2   9        3.65        3.35      0.42 o
   2   2   9       25.29       24.28      0.73 o
   3   2   9       18.69       17.98      0.67 o
   4   2   9        1.06        1.56      0.48 o
   5   2   9       53.53       51.83      1.74 o
   6   2   9      200.11      199.18      6.30 o
   7   2   9        0.88        0.39      0.67 o
   8   2   9       12.03       13.90      1.11 o
  -8   3   9       29.17       32.65      1.46 o
  -7   3   9        7.72        7.00      0.69 o
  -6   3   9       29.69       31.74      0.96 o
  -5   3   9      123.73      123.60      1.93 o
  -4   3   9       11.25       10.01      0.67 o
  -3   3   9       14.51       13.06      0.71 o
  -2   3   9      487.73      472.53      4.27 o
  -1   3   9      540.15      512.04      4.50 o
   0   3   9       46.82       48.23      0.97 o
   1   3   9      151.50      152.29      1.75 o
   2   3   9      108.18      109.37      1.62 o
   3   3   9       28.39       28.53      0.82 o
   4   3   9      124.44      120.68      1.88 o
   5   3   9       28.85       30.57      1.08 o
   6   3   9        8.23        6.49      0.69 o
   7   3   9        8.61        8.63      0.95 o
   8   3   9       10.04        9.47      1.03 o
  -8   4   9       15.67       16.14      1.45 o
  -7   4   9        0.90        0.58      0.91 o
  -6   4   9        7.34        7.79      0.68 o
  -5   4   9       12.69       13.60      0.78 o
  -4   4   9       23.55       23.53      0.93 o
  -3   4   9      119.00      111.58      1.80 o
  -2   4   9       85.01       84.32      1.52 o
  -1   4   9       72.10       67.88      1.36 o
   0   4   9       93.30       91.41      1.32 o
   1   4   9      146.04      143.62      1.73 o
   2   4   9      220.58      222.54      2.28 o
   3   4   9       24.55       23.19      0.92 o
   4   4   9       30.97       30.58      1.12 o
   5   4   9        9.07        8.36      0.73 o
   6   4   9       11.56       12.84      0.84 o
   7   4   9        9.36        8.84      0.93 o
  -7   5   9       14.51       13.66      1.07 o
  -6   5   9       30.22       31.59      1.12 o
  -5   5   9       42.20       42.18      1.55 o
  -4   5   9       93.35       90.93      1.70 o
  -3   5   9       26.18       22.16      0.91 o
  -2   5   9       74.81       70.61      1.44 o
  -1   5   9       10.26        7.77      0.62 o
   0   5   9       33.80       30.63      0.99 o
   1   5   9       69.06       63.35      1.16 o
   2   5   9       16.44       14.55      0.69 o
   3   5   9       63.59       63.48      1.42 o
   4   5   9      198.58      194.63      2.60 o
   5   5   9       38.52       37.88      1.22 o
   6   5   9        0.86       -0.22      0.55 o
   7   5   9       49.24       51.34      2.33 o
  -7   6   9       68.42       76.65      2.57 o
  -6   6   9       16.54       17.44      0.95 o
  -5   6   9       22.20       22.44      1.01 o
  -4   6   9       86.47       87.99      1.72 o
  -3   6   9       49.28       48.72      1.30 o
  -2   6   9       48.39       46.01      1.24 o
  -1   6   9        8.80        9.69      0.70 o
   0   6   9       36.27       30.83      1.03 o
   1   6   9       14.01        8.67      0.66 o
   2   6   9       23.12       19.52      0.92 o
   3   6   9      279.49      291.54      3.34 o
   4   6   9       80.92       80.15      2.18 o
   5   6   9       82.15       80.49      1.74 o
   6   6   9        1.46        0.64      0.59 o
  -6   7   9       31.20       37.38      1.58 o
  -5   7   9        5.16        4.35      0.67 o
  -4   7   9       26.14       28.31      1.11 o
  -3   7   9       72.28       69.89      1.58 o
  -2   7   9       14.39       13.37      0.82 o
  -1   7   9       10.45        8.03      0.70 o
   0   7   9       23.01       21.89      1.22 o
   1   7   9       24.66       23.09      0.96 o
   2   7   9       10.57       10.39      0.95 o
   3   7   9       59.72       58.72      1.49 o
   4   7   9       76.06       72.01      2.01 o
   5   7   9       49.74       45.22      1.39 o
   6   7   9       96.05       97.93      2.76 o
  -5   8   9        9.34        8.51      1.00 o
  -4   8   9       24.48       24.36      1.18 o
  -3   8   9        9.39       10.34      0.81 o
  -2   8   9        2.98        3.24      0.60 o
  -1   8   9       17.11       17.37      0.92 o
   0   8   9       32.90       34.10      1.18 o
   1   8   9        2.39        1.96      0.74 o
   2   8   9       15.76       15.33      1.12 o
   3   8   9       10.27       10.86      1.25 o
   4   8   9       57.95       58.80      1.54 o
   5   8   9      182.89      183.57      2.87 o
  -4   9   9       30.78       33.28      1.32 o
  -3   9   9       24.39       28.23      1.18 o
  -2   9   9        9.66       11.98      0.86 o
  -1   9   9        1.82        2.47      0.61 o
   0   9   9       11.99       10.90      1.02 o
   1   9   9       20.60       19.00      1.22 o
   2   9   9       25.74       29.92      1.44 o
   3   9   9        0.51       -0.29      0.70 o
  -1  10   9        2.41        2.30      0.64 o
   0  10   9       19.23       18.73      1.24 o
   1  10   9       31.83       34.44      1.57 o
  -8   0  10       14.97       14.41      1.32 o
  -7   0  10       28.90       31.14      2.87 o
  -6   0  10        0.02       -0.29      0.71 o
  -5   0  10      133.45      116.90      5.42 o
  -4   0  10       42.87       41.70      1.63 o
  -3   0  10        2.07        2.19      0.72 o
  -2   0  10       59.50       61.33      2.52 o
  -1   0  10       26.25       25.49      0.95 o
   0   0  10        3.94        3.24      0.49 o
   1   0  10       23.13       25.09      1.22 o
   2   0  10      357.34      335.39      4.12 o
   3   0  10        0.07        0.04      0.63 o
   4   0  10        1.01        0.33      0.65 o
   5   0  10        3.77        4.45      1.33 o
   6   0  10       42.50       45.17      2.76 o
   7   0  10        6.20        5.97      1.61 o
  -8   1  10        4.73        2.84      0.71 o
  -7   1  10        8.32        8.22      0.75 o
  -6   1  10       11.62       11.09      0.79 o
  -5   1  10        7.52        7.50      0.68 o
  -4   1  10       12.65       12.07      0.72 o
  -3   1  10      214.30      213.81      2.21 o
  -2   1  10      194.09      190.29      2.72 o
  -1   1  10      292.72      292.05      2.64 o
   0   1  10      305.51      290.65      3.03 o
   1   1  10       14.33       14.84      0.62 o
   2   1  10       13.49       13.36      0.69 o
   3   1  10       98.88       90.94      1.36 o
   4   1  10       83.98       87.23      1.35 o
   5   1  10       13.54       11.39      0.73 o
   6   1  10       38.65       36.65      2.14 o
   7   1  10       31.83       30.33      2.81 o
  -8   2  10       42.66       51.36      1.59 o
  -7   2  10       10.83       12.27      0.85 o
  -6   2  10       35.78       37.57      1.19 o
  -5   2  10       48.50       49.01      1.51 o
  -4   2  10       11.76       11.74      0.71 o
  -3   2  10      167.63      162.82      2.17 o
  -2   2  10      195.46      198.67      2.41 o
  -1   2  10       89.22       86.14      1.30 o
   0   2  10      345.80      335.92      3.72 o
   1   2  10      220.43      204.30      2.14 o
   2   2  10      133.25      134.66      1.69 o
   3   2  10       24.27       22.26      0.76 o
   4   2  10       76.96       75.84      1.48 o
   5   2  10        5.17        4.13      0.60 o
   6   2  10       45.37       46.81      1.53 o
   7   2  10       12.76       13.39      1.54 o
  -7   3  10       59.92       56.40      1.74 o
  -6   3  10        8.92        8.05      0.85 o
  -5   3  10       63.51       71.34      2.42 o
  -4   3  10        2.66        3.34      0.55 o
  -3   3  10       51.07       50.55      1.23 o
  -2   3  10      169.60      160.90      2.17 o
  -1   3  10      301.65      296.47      3.32 o
   0   3  10      146.75      142.64      2.02 o
   1   3  10        2.23        2.13      0.43 o
   2   3  10        9.74        9.73      0.59 o
   3   3  10       53.35       52.30      1.25 o
   4   3  10       14.97       14.08      0.78 o
   5   3  10       18.02       15.66      0.86 o
   6   3  10       27.50       31.12      1.26 o
   7   3  10       14.01       13.37      1.06 o
  -7   4  10       66.63       61.13      1.83 o
  -6   4  10       36.69       40.25      1.25 o
  -5   4  10        4.05        4.42      0.61 o
  -4   4  10       65.03       61.76      1.59 o
  -3   4  10       18.89       16.45      0.83 o
  -2   4  10       77.37       77.39      1.52 o
  -1   4  10       59.25       54.83      1.29 o
   0   4  10       14.23       12.41      0.73 o
   1   4  10       54.27       51.53      1.37 o
   2   4  10       71.13       76.34      1.30 o
   3   4  10       18.49       18.17      0.86 o
   4   4  10        7.34        5.57      0.65 o
   5   4  10        8.89        7.98      0.73 o
   6   4  10       20.87       21.52      1.37 o
   7   4  10        3.57        1.68      0.78 o
  -6   5  10        3.16        2.65      0.73 o
  -5   5  10       31.23       29.32      1.11 o
  -4   5  10       70.14       70.62      1.56 o
  -3   5  10        4.61        4.05      0.61 o
  -2   5  10        6.32        4.23      0.59 o
  -1   5  10       23.97       21.89      0.93 o
   0   5  10        0.66        0.18      0.46 o
   1   5  10       32.78       28.33      1.02 o
   2   5  10        8.41        7.77      0.66 o
   3   5  10       27.54       25.62      1.02 o
   4   5  10       44.46       46.80      1.64 o
   5   5  10       31.02       30.18      1.63 o
   6   5  10       21.48       23.87      1.09 o
  -6   6  10       20.37       26.75      1.64 o
  -5   6  10       10.99        9.50      0.85 o
  -4   6  10       76.93       82.12      1.73 o
  -3   6  10      130.20      126.74      2.11 o
  -2   6  10        8.97        8.65      0.73 o
  -1   6  10       24.31       25.86      1.02 o
   0   6  10        4.79        3.85      0.60 o
   1   6  10       27.07       26.81      1.07 o
   2   6  10        8.28       10.56      0.93 o
   3   6  10       16.60       15.75      0.88 o
   4   6  10       34.28       35.38      1.22 o
   5   6  10        5.17        5.30      0.75 o
  -5   7  10        3.39        3.08      0.67 o
  -4   7  10       52.55       49.63      1.44 o
  -3   7  10       27.85       28.01      1.12 o
  -2   7  10       16.17       20.69      0.99 o
  -1   7  10        2.43        2.11      0.59 o
   0   7  10        1.12        0.98      0.54 o
   1   7  10       11.44       11.75      0.98 o
   2   7  10       73.55       76.92      2.03 o
   3   7  10       26.51       25.95      1.33 o
   4   7  10       49.20       52.49      1.46 o
   5   7  10       50.03       56.67      1.57 o
  -4   8  10        2.97        3.95      0.72 o
  -3   8  10      121.75      133.83      2.73 o
  -2   8  10       29.58       33.58      1.23 o
  -1   8  10       10.45        9.51      0.81 o
   0   8  10       21.00       21.35      1.01 o
   1   8  10        2.23        2.58      0.78 o
   2   8  10        1.30        1.67      0.80 o
   3   8  10       19.62       19.85      1.27 o
   4   8  10       17.98       15.63      1.22 o
  -2   9  10        6.22        4.81      0.72 o
  -1   9  10        5.94        7.63      0.79 o
   0   9  10       11.24       10.11      1.07 o
   1   9  10       14.42       14.66      1.16 o
   2   9  10        3.35        3.64      0.88 o
  -7   0  11        7.16        6.14      1.07 o
  -6   0  11        0.93       -0.47      0.74 o
  -5   0  11       32.50       27.71      1.91 o
  -4   0  11      378.91      366.63     14.96 o
  -3   0  11        7.48        8.62      1.00 o
  -2   0  11        0.67        0.52      0.56 o
  -1   0  11        1.54        1.78      0.66 o
   0   0  11      201.33      211.22      8.99 o
   1   0  11      215.21      202.42      3.55 o
   2   0  11       14.02       13.12      1.70 o
   3   0  11       82.03       73.90      3.03 o
   4   0  11       26.90       25.90      1.38 o
   5   0  11        3.74        3.46      1.38 o
   6   0  11      107.49      102.16      4.11 o
   7   0  11       42.45       41.94      2.93 o
  -7   1  11       18.33       21.07      1.04 o
  -6   1  11       22.17       22.65      1.18 o
  -5   1  11       47.84       47.21      1.52 o
  -4   1  11       79.19       79.77      1.86 o
  -3   1  11       32.58       36.51      1.08 o
  -2   1  11      150.67      153.03      2.09 o
  -1   1  11      181.46      184.88      2.04 o
   0   1  11       29.18       26.72      0.91 o
   1   1  11       24.77       23.55      0.80 o
   2   1  11       41.09       37.75      1.30 o
   3   1  11       56.17       53.58      1.27 o
   4   1  11        3.77        3.49      0.68 o
   5   1  11       26.44       24.49      1.52 o
   6   1  11        3.31        2.31      0.93 o
  -7   2  11        2.02        2.38      0.73 o
  -6   2  11       12.79       12.77      1.20 o
  -5   2  11       24.39       23.93      1.48 o
  -4   2  11       14.72       14.92      0.98 o
  -3   2  11        3.89        3.66      0.56 o
  -2   2  11       72.74       71.57      1.45 o
  -1   2  11      330.66      328.70      3.41 o
   0   2  11       21.63       20.52      0.75 o
   1   2  11      105.97       99.84      1.80 o
   2   2  11       72.64       70.36      1.42 o
   3   2  11       15.82       15.46      1.02 o
   4   2  11        4.84        4.51      0.58 o
   5   2  11       10.16        8.46      0.87 o
   6   2  11       97.30       99.55      2.91 o
  -7   3  11       24.11       22.31      1.37 o
  -6   3  11       18.91       19.53      1.17 o
  -5   3  11       30.59       32.56      1.35 o
  -4   3  11        4.01        4.49      0.61 o
  -3   3  11       19.92       21.16      0.91 o
  -2   3  11        1.71        2.14      0.53 o
  -1   3  11       69.95       64.64      1.40 o
   0   3  11       13.18       11.15      0.73 o
   1   3  11       12.31       11.39      0.74 o
   2   3  11       10.49        9.08      0.60 o
   3   3  11       49.91       50.40      1.78 o
   4   3  11       23.99       23.45      0.98 o
   5   3  11        1.82        2.70      0.61 o
   6   3  11       44.63       44.36      1.62 o
  -6   4  11       33.05       30.22      1.38 o
  -5   4  11        3.55        3.59      0.63 o
  -4   4  11        1.72        1.92      0.57 o
  -3   4  11       23.08       23.54      0.99 o
  -2   4  11        9.76       10.14      0.73 o
  -1   4  11      126.02      133.30      3.62 o
   0   4  11        8.79        7.16      0.67 o
   1   4  11       60.13       56.20      1.34 o
   2   4  11       35.81       32.49      0.95 o
   3   4  11       13.48       15.16      0.97 o
   4   4  11       12.63       11.38      0.79 o
   5   4  11        0.51        0.13      0.56 o
   6   4  11       33.42       32.60      1.25 o
  -6   5  11        0.51        0.83      0.66 o
  -5   5  11       17.63       18.72      0.99 o
  -4   5  11       30.10       32.01      1.35 o
  -3   5  11        5.90        5.75      0.68 o
  -2   5  11        5.05        2.91      0.60 o
  -1   5  11        0.33       -0.05      0.49 o
   0   5  11       34.80       31.56      1.12 o
   1   5  11       55.57       58.54      1.42 o
   2   5  11       27.53       24.30      1.40 o
   3   5  11       26.05       28.34      1.07 o
   4   5  11        2.14        2.78      0.83 o
   5   5  11       27.41       29.37      1.19 o
  -5   6  11       75.07       74.49      2.15 o
  -4   6  11       10.22       10.48      0.85 o
  -3   6  11       22.66       22.56      1.19 o
  -2   6  11        0.37        0.29      0.53 o
  -1   6  11       14.25       17.62      0.93 o
   0   6  11        0.95        0.70      0.54 o
   1   6  11       24.65       25.79      2.61 o
   2   6  11       10.50       12.20      1.01 o
   3   6  11       50.17       50.34      1.92 o
   4   6  11       64.86       61.36      1.59 o
  -4   7  11       64.00       63.49      1.67 o
  -3   7  11      125.23      129.33      3.01 o
  -2   7  11       16.09       20.29      1.02 o
  -1   7  11       29.02       30.64      1.31 o
   0   7  11       81.73       89.60      1.83 o
   1   7  11       36.27       39.91      1.56 o
   2   7  11        5.12        6.73      0.93 o
   3   7  11       22.00       24.11      2.14 o
  -2   8  11       80.17       86.14      2.22 o
  -1   8  11        9.16        9.32      0.92 o
   0   8  11       17.32       16.61      1.18 o
   1   8  11       39.47       43.56      1.66 o
   2   8  11        4.85        5.36      0.97 o
  -6   0  12        1.35       -0.22      1.01 o
  -5   0  12       18.25       17.97      1.89 o
  -4   0  12        9.18        9.62      1.55 o
  -3   0  12       10.75       10.95      1.59 o
  -2   0  12        2.15        2.43      1.20 o
  -1   0  12       73.68       79.05      4.90 o
   0   0  12        0.02        0.39      0.65 o
   1   0  12        3.44        3.58      0.78 o
   2   0  12        6.01        5.26      1.37 o
   3   0  12       13.13       13.94      1.13 o
   4   0  12       85.31       76.28      3.37 o
   5   0  12        6.14        5.80      1.52 o
   6   0  12        0.19       -0.99      1.22 o
  -6   1  12       35.23       38.67      1.52 o
  -5   1  12       18.99       18.54      1.11 o
  -4   1  12       37.50       36.73      2.19 o
  -3   1  12       19.72       18.27      1.04 o
  -2   1  12       11.56       11.57      0.86 o
  -1   1  12      139.77      139.29      2.72 o
   0   1  12      156.83      165.99      2.26 o
   1   1  12       18.36       17.54      0.82 o
   2   1  12        7.78        6.53      0.65 o
   3   1  12       30.96       33.25      1.09 o
   4   1  12        2.64        1.87      0.66 o
   5   1  12        7.84        7.48      1.11 o
   6   1  12       20.63       19.22      3.33 o
  -6   2  12       25.87       26.45      1.33 o
  -5   2  12       25.59       26.80      1.28 o
  -4   2  12       59.78       58.44      2.85 o
  -3   2  12       24.38       25.32      1.00 o
  -2   2  12       37.23       38.36      2.02 o
  -1   2  12        1.77        1.18      0.50 o
   0   2  12       30.01       31.64      1.04 o
   1   2  12        6.09        4.98      0.58 o
   2   2  12       13.04       12.83      0.75 o
   3   2  12       12.55       13.62      1.22 o
   4   2  12       23.24       20.93      1.55 o
   5   2  12       33.19       31.19      1.74 o
  -6   3  12        2.21        2.87      0.81 o
  -5   3  12        0.35        0.97      0.85 o
  -4   3  12        5.89        6.00      0.82 o
  -3   3  12        7.45        5.37      0.64 o
  -2   3  12        2.84        2.25      0.57 o
  -1   3  12       24.04       25.26      1.01 o
   0   3  12        5.06        5.63      0.78 o
   1   3  12        7.33        7.75      0.69 o
   2   3  12        5.03        4.81      0.67 o
   3   3  12       29.69       31.27      1.08 o
   4   3  12       22.76       24.96      1.17 o
   5   3  12       32.50       31.84      1.43 o
  -5   4  12       10.63       11.80      1.04 o
  -4   4  12        4.77        5.68      0.70 o
  -3   4  12       94.52       94.28      1.83 o
  -2   4  12        0.89        0.71      0.52 o
  -1   4  12       10.80        9.86      0.77 o
   0   4  12       17.10       17.08      0.89 o
   1   4  12       12.05        9.54      0.76 o
   2   4  12        4.54        4.38      0.91 o
   3   4  12       13.62       14.51      0.84 o
   4   4  12        7.08        7.23      0.75 o
   5   4  12        6.70        6.21      0.78 o
  -5   5  12       18.21       18.60      1.05 o
  -4   5  12        5.23        6.93      0.77 o
  -3   5  12       30.00       33.31      1.22 o
  -2   5  12       53.97       58.81      1.50 o
  -1   5  12        2.16        2.21      0.59 o
   0   5  12       40.04       41.89      1.29 o
   1   5  12        4.77        5.27      0.78 o
   2   5  12       10.26        9.68      1.85 o
   3   5  12        0.22        0.01      0.68 o
   4   5  12       50.35       57.26      1.54 o
  -4   6  12        6.21        4.39      0.77 o
  -3   6  12       56.77       58.07      1.59 o
  -2   6  12        9.07        9.94      0.83 o
  -1   6  12       12.57       13.64      0.89 o
   0   6  12       39.02       41.07      1.32 o
   1   6  12       10.07        9.67      1.01 o
   2   6  12      100.74      106.61      2.42 o
   3   6  12        4.96        5.33      0.89 o
  -2   7  12       52.59       57.48      1.60 o
  -1   7  12       76.65       91.43      2.24 o
   0   7  12       20.45       24.08      1.11 o
   1   7  12        1.32        2.01      0.81 o
   2   7  12        5.40        6.94      1.12 o
  -5   0  13       69.21       79.93      3.65 o
  -4   0  13        0.04        2.03      1.22 o
  -3   0  13       29.72       27.73      2.33 o
  -2   0  13        0.79        0.45      1.16 o
  -1   0  13      107.74      107.67      3.95 o
   0   0  13        1.84        2.12      0.75 o
   1   0  13       19.92       21.61      1.34 o
   2   0  13        3.63        3.09      0.83 o
   3   0  13        1.10        1.56      0.79 o
   4   0  13       14.64       12.58      1.73 o
  -5   1  13       17.09       15.41      1.36 o
  -4   1  13       15.32       14.23      1.28 o
  -3   1  13        0.39       -0.22      0.73 o
  -2   1  13        4.24        4.26      0.96 o
  -1   1  13       36.45       38.91      1.38 o
   0   1  13       81.09       82.85      1.92 o
   1   1  13       10.78        8.87      0.70 o
   2   1  13        1.48        1.19      0.54 o
   3   1  13        4.33        4.55      0.65 o
   4   1  13        0.89        0.60      0.66 o
  -5   2  13       10.03       12.70      1.08 o
  -4   2  13        1.82        1.72      0.73 o
  -3   2  13       15.54       16.93      1.58 o
  -2   2  13        4.03        5.08      0.76 o
  -1   2  13       37.44       35.62      1.36 o
   0   2  13       24.42       25.73      1.20 o
   1   2  13        8.48       10.16      1.43 o
   2   2  13       14.11       12.66      0.79 o
   3   2  13       26.37       24.43      1.23 o
   4   2  13        9.07        8.20      0.92 o
  -4   3  13       53.04       56.88      2.20 o
  -3   3  13       55.27       58.00      1.51 o
  -2   3  13        3.40        2.93      0.61 o
  -1   3  13        3.97        4.23      0.64 o
   0   3  13       15.37       15.58      0.89 o
   1   3  13       13.57       12.90      0.99 o
   2   3  13        3.13        4.43      0.76 o
   3   3  13        2.76        2.67      0.71 o
   4   3  13        6.53        6.90      1.07 o
  -4   4  13        9.39        9.96      1.02 o
  -3   4  13       21.30       25.13      1.12 o
  -2   4  13        9.93       11.10      1.00 o
  -1   4  13        9.81       12.42      0.86 o
   0   4  13        5.53        4.55      0.68 o
   1   4  13        4.59        5.82      0.71 o
   2   4  13       62.40       64.05      2.28 o
   3   4  13        3.66        1.90      0.78 o
  -3   5  13        2.92        2.47      0.70 o
  -2   5  13       25.01       28.92      1.19 o
  -1   5  13        9.07        7.49      0.77 o
   0   5  13       19.53       20.00      1.03 o
   1   5  13        0.43        1.17      0.74 o
   2   5  13        4.58        5.93      1.11 o
  -1   6  13       67.11       74.48      1.83 o
   0   6  13       20.46       24.20      1.15 o
   1   6  13        9.45        9.99      1.05 o
  -3   0  14       14.16       13.52      1.94 o
  -2   0  14        7.91        7.73      1.68 o
  -1   0  14        0.04        0.67      1.25 o
   0   0  14      241.20      261.54      6.57 o
   1   0  14       75.35       83.45      2.77 o
   2   0  14       19.67       20.57      2.04 o
   3   0  14       65.99       73.23      4.87 o
  -3   1  14       32.95       34.59      1.86 o
  -2   1  14       13.01       15.17      1.37 o
  -1   1  14       71.65       77.07      4.87 o
   0   1  14       40.54       45.19      1.58 o
   1   1  14       89.62       98.25      2.21 o
   2   1  14        3.67        3.42      0.67 o
   3   1  14        7.20        7.34      0.92 o
  -3   2  14        6.93        7.67      1.18 o
  -2   2  14       15.74       15.19      1.39 o
  -1   2  14        1.31       -0.25      0.71 o
   0   2  14       33.23       33.11      1.41 o
   1   2  14       37.17       36.92      1.46 o
   2   2  14       83.55       92.18      2.17 o
  -2   3  14       58.90       65.50      1.91 o
  -1   3  14        1.02        0.72      0.98 o
   0   3  14        9.68        7.96      1.14 o
   1   3  14        5.48        4.73      0.86 o
   2   3  14        0.78       -0.14      1.97 o
  -1   4  14        5.87        7.43      0.81 o
   0   4  14       16.07       16.76      1.16 o
 
